# Supplementary material for: Structures and mechanism of the plant PIN-FORMED auxin transporter
Source: Nature. 2022 Jun 29;609(7927):605–10. doi: 10.1038/s41586-022-04883-y (PMC9477730; doi:10.1038/s41586-022-04883-y)
Supplement: Supplementary file 4 — Source Data Fig. 1 [file 41586_2022_4883_MOESM4_ESM.xlsx]

## Sheet: 1A
Rel. Export rate in oocytes (%IAA exported / min)
PIN8	PIN8 D6PK	PIN8 PID	PIN1	PIN1 D6PK
1.48	0.91	1.38	0.3	1.54
1.92	1.49	1.44	0.0038095	0.87
0.46	0.44	0.95	0.39	1.64
2.19	2.08	1.67	0.65
0.56	1.08	0.19
2.02		0.97
1.46		1.84
1.17
1.38
2.26
1.07

## Sheet: 1B
	Peak current (nA)						Peak current (nA)				Peak current (nA)					Peak current (nA)				SUMMARY	Km	Vmax
[IAA](µM)	PIN8 Liposome preparation 1					[IAA](µM)	PIN8 Liposome preparation 2			[IAA](µM)	PIN8 Liposome preparation 3				[IAA](µM)	PIN8 Liposome preparation 4					210.5	10.4373
5	0.205885	0.417965	0.549719	0.29925		5	0.217194	0.172768		0.1	0.010522	0.195813	0.145467		5	0.147318	0.14626	0.034821			272.6	6.8185
20	0.679805	0.925869	1.55026	0.794614		20	0.768431	0.681209		0.2	0.004748	0.130467	0.077796		20	0.713008	0.439975	0.306102			444.1	9.81967
50	1.51223	1.9674	3.13944	1.91746		100	2.13499	1.89149		0.5	0.008632	0.003599	0.024507		100	2.16203	1.37599	1.02805			496.4	6.79333
100	2.53011	3.13229	4.9353	3.36863		500	4.17633	3.76401		1	0.00961	0.028483	0.025747		500	4.35762	2.93212	2.47301
500	5.13131	6.71443	9.14044	7.06428		1000	6.01801	5.23832		2	0.175432	0.121408	0.140793		1000	5.30151	4.91179	3.82569				Combined
1000	6.17596	7.49415	12	8.75618		Vmax	mean	6.8185		5	0.11746	0.216182	0.167006		2000	6.35922	5.68299	4.57611				mean	STD	SEM
2000	6.69366	8.91031	13	9.93237			STD	0.72337		10	0.301091	0.448368	0.337515		Vmax	mean	6.79333				Vmax	8.46719	1.9348	0.967398
Vmax	mean	10.4373					SEM	0.5115		20	0.570736	0.835262	0.655293			STD	0.755775				Km	355.9	136.137	68.0683
	STD	2.80242				Km	mean	272.6		50	1.21167	1.69046	1.33048			SEM	0.436347
	SEM	1.40121					STD	15.6978		100	1.89111	2.58842	1.93358		Km	mean	496.4
Km	mean	210.5					SEM	11.1		500	4.15122	5.38437	4.37105			STD	214.257
	STD	24.6061								1000	8.07252	6.45488	6.79486			SEM	123.702
	SEM	12.3031								2000	8.56206	7.668	7.81384
										Vmax	mean	9.81967
											STD	1.77747
											SEM	1.02622
										Km	mean	444.1
											STD	210.362
	Peak current (nA)										SEM	121.452
[IAA](µM)	Empty liposomes
0.1	0.255763	0.153759
0.2	0.471515	0.090405
0.5	0.251074	0.052956
1	0.455941	0.012036
2	0.490772	0.124645
5	0.257443	0.039715
10	0.265964	0.025793
20	0.444607	0.012153
50	0.403259	0.019648
100	0.361667	0.026742	0.107939
500	0.079899	0.088579	0.134402
1000			0.094892
2000			0.07216

## Sheet: 1C
	[NPA](µM)
[IAA](µM)	0		1		5		20
5	0.217194	0.172768	0.194535	0.17256	0.006932	0.050064	0.0113135	0.0250335
20	0.768431	0.681208	0.62794	0.555284	0.223774	0.292267	0.148401	0.147537
100	2.13499	1.89149	1.79028	1.59524	0.890621	0.979649	0.459205	0.539826
500	4.17633	3.76401	3.68331	3.25074	1.9009	2.15929	1.06823	1.20155
2000	6.01801	5.23832	5.23675	4.56543	2.97464	3.24871	1.79302	1.85013
5000	7.13082	5.96283	6.38882	5.29649	7.42355	4.81877	6.9434	2.96992
