# Supplementary material for: Structures and mechanism of the plant PIN-FORMED auxin transporter
Source: Nature. 2022 Jun 29;609(7927):605–10. doi: 10.1038/s41586-022-04883-y (PMC9477730; doi:10.1038/s41586-022-04883-y)
Supplement: Supplementary file 5 — Source Data Fig. 2 [file 41586_2022_4883_MOESM5_ESM.xlsx]

## Sheet: Tabelle1
Peak current (nA)
WT	Y150F	S146A	Q145A	D75A	D75N	K79A	K79Q	V328Y	Q320A	N117A	Q78A	I51Y	I120Y	Y150A	T288A
5.13131	3.88198	5.47573	0.0554885	0.005172	0.031851	0.0636255	0.074832	0.439267	5.51491	0.012631	0	0.798621	0.724089	0.60607	7.20159
6.71443	2.2923	4.21934	0.123221		0.0144555	0.167948	0.283569	0.4322	8.40745	0.177325	0.011062	0.713749	0.69452	0.565024	7.71322
9.14044			0.017632	0.0098915	0.053788	0.153237	0.114324		6.60219	0.578194	0.031185	0.462954	1.81568	0.441392	8.27863
7.06428									8.65743	0.460944					9.39664
4.17633										0.431224					6.55728
3.76401										0.270358
4.15122
5.38437
4.37105
4.35762
2.93212
2.47301
