# Supplementary material for: Structures and mechanism of the plant PIN-FORMED auxin transporter
Source: Nature. 2022 Jun 29;609(7927):605–10. doi: 10.1038/s41586-022-04883-y (PMC9477730; doi:10.1038/s41586-022-04883-y)
Supplement: Supplementary file 6 — Source Data Extended Data Fig. 2 [file 41586_2022_4883_MOESM6_ESM.xlsx]

## Sheet: EF2B
	Rel. IAA content in oocyte
t (min)	PIN8										PIN8 NPA
0	0.984997	0.989655	1.00637	0.975406	1.03597	1.03364	1.01761	1.01473	0.914023	1.02761	0.955605	0.926372	0.885779	0.986201	1.03679	1.053	1.09708	0.984838	0.974387	1.09995
7.5	0.941974	0.851819	0.954032	0.845105	0.885524	0.930465	0.91279	0.947592	0.91923	0.903884	0.936975	0.981203	0.907136	1.02346	1.04815	0.966511	0.8776	1.04346	1.01907	1.0533
15	0.68795	0.804549	0.783312	0.785915	0.868261	0.762348	0.532301	0.658354	0.789614	0.763856	0.911377	0.907136	0.857757	0.914709	0.999985	0.971963	0.935157	0.844277	0.987868	0.883658
30	0.475988	0.748921	0.666164	0.761389	0.719189	0.690964	0.707817	0.607111	0.538741	0.641776	0.801109	0.904409	1.03088	0.802018	1.02664	0.977416	1.24869	0.804895	0.843974	0.843974

## Sheet: EF2C
	Current (nA)
	[IAA](µM)
time (s)	5	20	50	100	500	1000	2000
0	0.0408745	0.0370538	0.0179504	0.0217711	0.0268654	0.00521484	-0.0470011
0.001	0.0370538	0.039601	0.0154033	0.0294125	0.0141298	0.0204976	-0.0584632
0.002	0.0370538	0.030686	0.030686	0.0281389	0.0141298	0.0204976	-0.0661046
0.003	0.0383274	0.0370538	0.0294125	0.0141298	0.0128562	0.0179504	-0.0699252
0.004	0.0561573	0.0294125	0.0243182	0.0217711	-0.0100679	-0.00115297	-0.0699252
0.005	0.0332332	0.0204976	0.0154033	0.0243182	0.0204976	0.0154033	-0.0571896
0.006	0.0319596	0.030686	0.0294125	0.019224	0.00394128	0.0166769	-0.0597367
0.007	0.0497895	0.0166769	0.0294125	0.0345067	0.0243182	0.019224	-0.0673781
0.008	0.051063	0.0319596	0.039601	0.0128562	0.00903552	0.00903552	-0.0750195
0.009	0.039601	0.0345067	0.019224	0.030686	0.019224	0.0115826	-0.0622839
0.01	0.051063	0.0166769	0.0319596	0.0204976	0.0243182	0.0103091	-0.0533689
0.011	0.0536101	0.0345067	0.0370538	0.0115826	0.0217711	0.0154033	-0.0546425
0.012	0.0421481	0.0294125	0.0141298	0.0294125	0.0141298	0.0128562	-0.0686517
0.013	0.0408745	0.0421481	0.039601	0.0421481	0.0281389	0.00903552	-0.0546425
0.014	0.0294125	0.0370538	0.0281389	0.0230447	0.0064884	0.0204976	-0.0533689
0.015	0.0243182	0.0294125	0.0128562	0.0255918	0.0243182	0.0103091	-0.0520954
0.016	0.0370538	0.0446952	0.0268654	0.0154033	0.0217711	0.0243182	-0.0610103
0.017	0.0446952	0.0459688	0.0472423	0.0281389	0.0154033	0.0141298	-0.0610103
0.018	0.0408745	0.019224	0.00903552	0.0154033	0.0332332	0.0115826	-0.0686517
0.019	0.0281389	0.0587044	0.0179504	0.0268654	0.0243182	0.0204976	-0.0520954
0.02	0.0459688	0.0548837	0.0332332	0.0243182	0.0204976	0.0154033	-0.0584632
0.021	0.0319596	0.0370538	0.0281389	0.0154033	0.0217711	0.0243182	-0.0520954
0.022	0.0446952	0.030686	0.0243182	0.0255918	0.00776196	0.0243182	-0.0533689
0.023	0.039601	0.0230447	0.0485159	0.0294125	0.0166769	0.0255918	-0.0368127
0.024	0.0587044	0.0472423	0.0319596	0.0179504	0.0179504	0.0230447	-0.0495483
0.025	0.051063	0.0294125	0.00903552	0.0243182	0.0128562	0.0141298	-0.0622839
0.026	0.0408745	0.0370538	0.0255918	0.030686	0.0281389	0.00521484	-0.0457276
0.027	0.0357803	0.0294125	0.0446952	0.0434217	0.0408745	0.0255918	-0.0673781
0.028	0.0472423	0.0255918	0.030686	0.0370538	0.0128562	0.0179504	-0.0699252
0.029	0.0408745	0.0421481	0.0268654	0.0268654	0.0204976	0.00266772	-0.0508218
0.03	0.0370538	0.0281389	0.0332332	0.0294125	0.0345067	0.0064884	-0.0508218
0.031	0.0459688	0.0332332	0.0383274	0.0230447	0.0141298	0.00776196	-0.0584632
0.032	0.0408745	0.0383274	0.0357803	0.030686	0.030686	-0.00370009	-0.0610103
0.033	0.0383274	0.0294125	0.0370538	0.0485159	0.0166769	0.019224	-0.0470011
0.034	0.0319596	0.0370538	0.0243182	0.0141298	0.00903552	0.0243182	-0.0470011
0.035	0.0243182	0.0370538	0.0497895	0.0230447	0.019224	0.0281389	-0.0520954
0.036	0.0230447	0.0345067	0.0179504	0.0370538	0.0141298	0.0064884	-0.0520954
0.037	0.0319596	0.0268654	0.0166769	0.0332332	0.0064884	0.0154033	-0.0533689
0.038	0.0472423	0.0230447	0.019224	0.0166769	0.0370538	0.0166769	-0.0635574
0.039	0.0472423	0.0332332	0.0434217	0.0357803	0.0128562	0.0103091	-0.0559161
0.04	0.0523366	0.0332332	0.019224	0.0281389	0.0128562	0.0103091	-0.0368127
0.041	0.0472423	0.0370538	0.0217711	0.0294125	0.0345067	0.00521484	-0.0457276
0.042	0.0459688	0.0383274	0.0103091	0.0243182	0.0154033	0.0294125	-0.0508218
0.043	0.0446952	0.0166769	0.0281389	-0.00624721	0.0370538	0.0179504	-0.0482747
0.044	0.0561573	0.0497895	0.030686	0.0281389	0.019224	0.00521484	-0.0508218
0.045	0.0357803	0.0332332	0.0255918	0.0115826	0.0064884	0.0064884	-0.0457276
0.046	0.0370538	0.0332332	0.0383274	0.019224	0.0166769	0.030686	-0.044454
0.047	0.0536101	0.0255918	0.0294125	0.0179504	0.019224	0.019224	-0.0368127
0.048	0.0536101	0.0230447	0.0319596	0.0255918	0.0179504	-0.012615	-0.0533689
0.049	0.0281389	0.0115826	0.0179504	0.019224	0.039601	0.019224	-0.0482747
0.05	0.0421481	0.0281389	0.0446952	0.0332332	0.0345067	0.00776196	-0.0597367
0.051	0.0357803	0.0179504	0.0319596	0.0243182	0.0408745	0.00266772	-0.0495483
0.052	0.0408745	0.0370538	0.0230447	0.0485159	0.0332332	-0.00370009	-0.0495483
0.053	0.0408745	0.0434217	0.0459688	0.0446952	0.0268654	0.00903552	-0.0419069
0.054	0.0319596	0.0294125	0.0446952	0.0294125	0.0204976	0.00903552	-0.0546425
0.055	0.0281389	0.0268654	0.0268654	0.0421481	0.0255918	0.00903552	-0.0559161
0.056	0.0472423	0.0548837	0.039601	0.0217711	0.0281389	0.0230447	-0.0635574
0.057	0.0370538	0.0446952	0.0497895	0.0230447	0.0255918	0.0103091	-0.0686517
0.058	0.0294125	0.0268654	0.0332332	0.0217711	0.0370538	0.0179504	-0.0482747
0.059	0.0345067	0.0370538	0.030686	0.0294125	0.0497895	0.000120594	-0.0686517
0.06	0.0434217	0.0370538	0.0319596	0.0294125	0.0294125	0.0166769	-0.0520954
0.061	0.0485159	0.0268654	0.0128562	0.0204976	0.0166769	-0.00115297	-0.0482747
0.062	0.0523366	0.019224	0.039601	0.0141298	0.0357803	0.0064884	-0.0597367
0.063	0.030686	0.030686	0.0268654	0.0281389	0.030686	0.0204976	-0.0470011
0.064	0.051063	0.0166769	0.0332332	0.0281389	0.0217711	0.0115826	-0.0470011
0.065	0.0332332	0.0434217	0.0370538	0.0472423	0.0332332	-0.00115297	-0.0482747
0.066	0.0485159	0.0523366	0.0294125	0.0497895	0.0332332	0.00521484	-0.0470011
0.067	0.0281389	0.0383274	0.0357803	0.0294125	0.0434217	0.0103091	-0.0495483
0.068	0.0548837	0.0650722	0.0421481	0.0383274	0.0370538	-0.00624721	-0.0533689
0.069	0.0497895	0.0281389	0.0434217	0.030686	0.0472423	-0.0100679	-0.0508218
0.07	0.0472423	0.0345067	0.0230447	0.0370538	0.0446952	0.00903552	-0.0419069
0.071	0.0523366	0.0472423	0.039601	0.0472423	0.00903552	-0.00624721	-0.0431805
0.072	0.0446952	0.0268654	0.0497895	0.0536101	0.0434217	0.00266772	-0.0597367
0.073	0.0434217	0.0268654	0.0497895	0.0370538	0.0332332	-0.00370009	-0.0482747
0.074	0.0383274	0.0345067	0.0485159	0.0472423	0.0497895	0.0064884	-0.0533689
0.075	0.0319596	0.039601	0.0637986	0.0446952	0.0548837	0.0064884	-0.0508218
0.076	0.0497895	0.0383274	0.039601	0.039601	0.0523366	-0.00497365	-0.0508218
0.077	0.0268654	0.0446952	0.0332332	0.0345067	0.0332332	0.00903552	-0.0571896
0.078	0.0345067	0.030686	0.0536101	0.039601	0.0357803	0.000120594	-0.0584632
0.079	0.0370538	0.0345067	0.0281389	0.0255918	0.0319596	-0.00370009	-0.0584632
0.08	0.0408745	0.0536101	0.0268654	0.0383274	0.0230447	-0.00242653	-0.0406333
0.081	0.0536101	0.0536101	0.0332332	0.0383274	0.030686	-0.00242653	-0.0546425
0.082	0.0357803	0.0599779	0.0319596	0.0459688	0.0255918	0.00776196	-0.0584632
0.083	0.0319596	0.0446952	0.0230447	0.039601	0.0370538	0.0103091	-0.0355391
0.084	0.0446952	0.0459688	0.0408745	0.0497895	0.0434217	0.0128562	-0.0508218
0.085	0.0472423	0.0179504	0.039601	0.0548837	0.0345067	0.0103091	-0.0380862
0.086	0.0485159	0.0446952	0.0485159	0.0434217	0.0446952	-0.00370009	-0.0495483
0.087	0.0446952	0.0485159	0.051063	0.0587044	0.0434217	0.0103091	-0.0482747
0.088	0.0294125	0.0294125	0.0408745	0.0536101	0.0421481	-0.00115297	-0.0368127
0.089	0.0434217	0.0472423	0.0485159	0.0485159	0.0383274	-0.0113414	-0.0508218
0.09	0.0383274	0.051063	0.0599779	0.0434217	0.0459688	0.000120594	-0.0380862
0.091	0.0485159	0.0485159	0.0497895	0.0446952	0.0204976	-0.00752077	-0.0457276
0.092	0.0421481	0.0485159	0.0548837	0.0497895	0.0345067	0.00903552	-0.0431805
0.093	0.0472423	0.0497895	0.0612515	0.039601	0.0574308	-0.00115297	-0.0342655
0.094	0.0370538	0.0332332	0.07144	0.0536101	0.0612515	-0.00497365	-0.0470011
0.095	0.0497895	0.0612515	0.0587044	0.0587044	0.0446952	0.00394128	-0.0533689
0.096	0.0434217	0.0574308	0.0625251	0.051063	0.0472423	0.00266772	-0.0266242
0.097	0.051063	0.0676193	0.0637986	0.039601	0.0485159	0.0141298	-0.0393598
0.098	0.0485159	0.0637986	0.0446952	0.0701664	0.0497895	-0.00370009	-0.0508218
0.099	0.0434217	0.0561573	0.0497895	0.0408745	0.0536101	-0.0100679	-0.0278977
0.1	0.0383274	0.0688929	0.0459688	0.0523366	0.0497895	-0.0164357	-0.0419069
0.101	0.0459688	0.0637986	0.0446952	0.0663457	0.0548837	0.00139416	-0.0266242
0.102	0.0485159	0.0701664	0.0294125	0.0701664	0.0599779	-0.00497365	-0.0380862
0.103	0.0523366	0.0472423	0.0663457	0.0485159	0.0561573	0.00139416	-0.0304449
0.104	0.0548837	0.0421481	0.0587044	0.0727136	0.0587044	-0.0113414	-0.0380862
0.105	0.0637986	0.0421481	0.0548837	0.0536101	0.0587044	0.000120594	-0.0304449
0.106	0.0536101	0.039601	0.0485159	0.0408745	0.0446952	-0.00115297	-0.0113414
0.107	0.0701664	0.0459688	0.051063	0.0574308	0.0294125	-0.012615	-0.0406333
0.108	0.0548837	0.0383274	0.0446952	0.0459688	0.0472423	-0.00624721	-0.0457276
0.109	0.039601	0.051063	0.0778078	0.0650722	0.0574308	-0.00370009	-0.0240771
0.11	0.0446952	0.0599779	0.0663457	0.0472423	0.0485159	0.00139416	-0.0228035
0.111	0.0548837	0.0548837	0.0752607	0.0574308	0.07144	-0.00879433	-0.0355391
0.112	0.0357803	0.0383274	0.0637986	0.0612515	0.0497895	-0.0138886	-0.00624721
0.113	0.0472423	0.0536101	0.0752607	0.0650722	0.0408745	-0.00242653	-0.0470011
0.114	0.0294125	0.0485159	0.0434217	0.0523366	0.0701664	0.0064884	-0.0113414
0.115	0.0497895	0.0446952	0.039601	0.0650722	0.051063	-0.0100679	-0.0419069
0.116	0.0408745	0.0497895	0.0459688	0.0536101	0.0637986	-0.0151621	-0.0240771
0.117	0.0446952	0.0587044	0.0408745	0.0536101	0.0548837	-0.0164357	-0.0228035
0.118	0.0472423	0.0637986	0.039601	0.0727136	0.0459688	-0.0202564	-0.0240771
0.119	0.051063	0.0727136	0.0548837	0.0625251	0.0472423	-0.0202564	-0.0253506
0.12	0.0434217	0.0612515	0.0523366	0.0587044	0.0536101	-0.00752077	-0.0138886
0.121	0.0383274	0.0548837	0.0612515	0.0727136	0.0332332	0.0064884	-0.0304449
0.122	0.0625251	0.051063	0.0574308	0.0701664	0.0485159	-0.0151621	-0.012615
0.123	0.0485159	0.0485159	0.0561573	0.039601	0.0497895	-0.0113414	-0.00624721
0.124	0.0599779	0.0357803	0.0701664	0.0421481	0.0523366	0.00139416	-0.0164357
0.125	0.0319596	0.0332332	0.0485159	0.0446952	0.051063	-0.00624721	-0.0215299
0.126	0.0650722	0.0497895	0.0587044	0.051063	0.0574308	-0.0113414	-0.0202564
0.127	0.0536101	0.0408745	0.0676193	0.0459688	0.0727136	-0.0266242	-0.0177092
0.128	0.0345067	0.051063	0.0765342	0.0625251	0.0548837	-0.0138886	-0.00497365
0.129	0.0497895	0.0485159	0.0701664	0.0523366	0.0701664	-0.0113414	-0.00115297
0.13	0.0650722	0.0548837	0.0701664	0.0408745	0.0561573	-0.0113414	-0.0228035
0.131	0.0701664	0.0383274	0.0803549	0.0688929	0.0536101	-0.0215299	-0.0177092
0.132	0.0612515	0.0612515	0.0587044	0.0612515	0.0637986	-0.0100679	-0.0177092
0.133	0.0472423	0.0446952	0.0548837	0.0650722	0.0548837	-0.0151621	-0.0228035
0.134	0.0281389	0.051063	0.051063	0.0676193	0.0676193	-0.0138886	-0.00624721
0.135	0.039601	0.0472423	0.0599779	0.0765342	0.0548837	-0.0355391	-0.0266242
0.136	0.039601	0.0548837	0.051063	0.0548837	0.0650722	-0.0164357	-0.0113414
0.137	0.0332332	0.0663457	0.0536101	0.0561573	0.0561573	-0.0903022	-0.0202564
0.138	0.0370538	0.0536101	0.0345067	0.0548837	0.0637986	-0.0189828	-0.0189828
0.139	0.0561573	0.0587044	0.051063	0.0548837	0.0650722	-0.0113414	-0.0164357
0.14	0.0472423	0.0625251	0.0548837	0.0548837	0.051063	-0.00370009	-0.0164357
0.141	0.0587044	0.0408745	0.0523366	0.0587044	0.0434217	-0.0228035	-0.0215299
0.142	0.0383274	0.0701664	0.0548837	0.0561573	0.0472423	-0.0138886	0.0064884
0.143	0.0536101	0.0625251	0.0599779	0.0446952	0.0497895	-0.00624721	0.00139416
0.144	0.039601	0.0599779	0.0536101	0.0574308	0.0459688	0.00394128	-0.0228035
0.145	0.051063	0.051063	0.0676193	0.0816285	0.0485159	0.00521484	-0.00115297
0.146	0.0599779	0.0587044	0.0650722	0.0548837	0.0434217	-0.012615	-0.0202564
0.147	0.0434217	0.0523366	0.0650722	0.0574308	0.039601	-0.0113414	-0.00497365
0.148	0.051063	0.0446952	0.0536101	0.0561573	0.0459688	-0.0215299	-0.00879433
0.149	0.0523366	0.0446952	0.0574308	0.0523366	0.0446952	-0.0228035	-0.0113414
0.15	0.030686	0.0472423	0.0676193	0.0587044	0.039601	-0.012615	-0.0113414
0.151	0.0497895	0.0472423	0.0701664	0.0650722	0.0536101	-0.0164357	0.00139416
0.152	0.039601	0.0408745	0.0752607	0.0599779	0.0587044	-0.00752077	-0.0151621
0.153	0.0536101	0.0574308	0.0688929	0.0663457	0.0701664	-0.012615	0.000120594
0.154	0.0255918	0.0625251	0.0701664	0.0421481	0.0663457	-0.00624721	-0.00115297
0.155	0.0459688	0.0688929	0.0587044	0.0587044	0.0421481	0.00139416	-0.00624721
0.156	0.0446952	0.0676193	0.0625251	0.0739871	0.0523366	-0.0151621	-0.0228035
0.157	0.0523366	0.051063	0.0587044	0.0625251	0.0688929	-0.0266242	-0.00879433
0.158	0.0370538	0.0599779	0.0459688	0.0548837	0.0446952	-0.0278977	-0.00752077
0.159	0.0485159	0.0523366	0.0536101	0.051063	0.0459688	-0.0228035	-0.00115297
0.16	0.039601	0.0599779	0.0421481	0.0612515	0.0446952	-0.00624721	-0.00242653
0.161	0.0625251	0.0446952	0.0536101	0.0574308	0.0485159	-0.0189828	-0.0177092
0.162	0.0599779	0.0612515	0.0485159	0.0408745	0.0497895	-0.0228035	0.00266772
0.163	0.039601	0.0752607	0.0472423	0.039601	0.0459688	-0.0138886	-0.0151621
0.164	0.0345067	0.0637986	0.0383274	0.0408745	0.0548837	-0.0304449	-0.00879433
0.165	0.0485159	0.0599779	0.0485159	0.0574308	0.0548837	-0.0113414	-0.0228035
0.166	0.0599779	0.0612515	0.0561573	0.0612515	0.0587044	-0.00624721	0.00266772
0.167	0.0497895	0.0497895	0.0650722	0.0637986	0.0676193	-0.0228035	-0.0202564
0.168	0.039601	0.039601	0.0561573	0.0625251	0.0459688	-0.0266242	-0.00497365
0.169	0.0472423	0.0497895	0.0612515	0.0701664	0.0472423	-0.0291713	0.00394128
0.17	0.0497895	0.0497895	0.0587044	0.0548837	0.0497895	-0.0368127	-0.0138886
0.171	0.0446952	0.0383274	0.0383274	0.0587044	0.0434217	-0.0278977	-0.0177092
0.172	0.0536101	0.0357803	0.0637986	0.0434217	0.0523366	-0.0304449	-0.00370009
0.173	0.0497895	0.0459688	0.0663457	0.0548837	0.0587044	-0.0164357	-0.00879433
0.174	0.0497895	0.039601	0.0650722	0.0485159	0.0599779	-0.0266242	-0.00752077
0.175	0.039601	0.0434217	0.0727136	0.0497895	0.0459688	-0.0266242	-0.0113414
0.176	0.0268654	0.0612515	0.051063	0.0497895	0.0434217	-0.0393598	-0.012615
0.177	0.0345067	0.0587044	0.0701664	0.0446952	0.0370538	-0.0317184	-0.0202564
0.178	0.0485159	0.0574308	0.051063	0.0446952	0.0485159	-0.0228035	-0.00752077
0.179	0.051063	0.0523366	0.0637986	0.0446952	0.0294125	-0.0189828	-0.012615
0.18	0.0497895	0.0663457	0.0446952	0.0408745	0.0536101	-0.0278977	-0.00115297
0.181	0.030686	0.0485159	0.051063	0.0523366	0.039601	-0.0240771	-0.0113414
0.182	0.0599779	0.051063	0.0421481	0.030686	0.0421481	-0.0202564	-0.0113414
0.183	0.0485159	0.0230447	0.0472423	0.0281389	0.0370538	-0.0228035	-0.00242653
0.184	0.0370538	0.0434217	0.039601	0.0485159	0.0472423	-0.0189828	-0.00115297
0.185	0.0472423	0.039601	0.051063	0.0561573	0.0536101	-0.0266242	-0.0164357
0.186	0.0472423	0.0434217	0.0548837	0.0421481	0.0345067	-0.012615	-0.0138886
0.187	0.0523366	0.0536101	0.0357803	0.030686	0.0268654	-0.032992	-0.0164357
0.188	0.0523366	0.0574308	0.0446952	0.0421481	0.0319596	-0.0355391	-0.012615
0.189	0.0459688	0.0497895	0.051063	0.0383274	0.0446952	-0.0266242	-0.00115297
0.19	0.0612515	0.0370538	0.0574308	0.0536101	0.0536101	-0.0177092	-0.0113414
0.191	0.039601	0.0446952	0.0523366	0.051063	0.0625251	-0.0291713	-0.0113414
0.192	0.0319596	0.0204976	0.0446952	0.0650722	0.0357803	-0.0202564	-0.0100679
0.193	0.0370538	0.0332332	0.0370538	0.0574308	0.0434217	-0.0202564	-0.0202564
0.194	0.0421481	0.0485159	0.0574308	0.0472423	0.0587044	-0.0240771	-0.00624721
0.195	0.0370538	0.0472423	0.0408745	0.0650722	0.0383274	-0.0164357	-0.012615
0.196	0.0421481	0.0357803	0.0383274	0.0446952	0.0472423	-0.0291713	-0.0164357
0.197	0.0421481	0.0243182	0.0650722	0.0370538	0.0370538	-0.0240771	-0.0113414
0.198	0.0268654	0.0599779	0.0561573	0.039601	0.0472423	-0.0177092	-0.0393598
0.199	0.0281389	0.0408745	0.0446952	0.0357803	0.0408745	-0.0189828	-0.00752077
0.2	0.0459688	0.0434217	0.0536101	0.0421481	0.0332332	-0.0164357	-0.0202564
0.201	0.0523366	0.0497895	0.0497895	0.0383274	0.0485159	-0.0342655	-0.00242653
0.202	0.0421481	0.0676193	0.0536101	0.0383274	0.0345067	-0.0228035	-0.00370009
0.203	0.0434217	0.0434217	0.0561573	0.0599779	0.0281389	-0.0164357	-0.0215299
0.204	0.0446952	0.0446952	0.0446952	0.0370538	0.0357803	-0.0215299	-0.0278977
0.205	0.0345067	0.0485159	0.0523366	0.0230447	0.0268654	-0.0240771	-0.012615
0.206	0.0446952	0.0357803	0.0383274	0.0421481	0.0536101	-0.0317184	-0.00115297
0.207	0.0446952	0.0523366	0.0536101	0.0637986	0.051063	-0.00752077	-0.00370009
0.208	0.0383274	0.0434217	0.0485159	0.0497895	0.0536101	-0.0278977	-0.012615
0.209	0.039601	0.0778078	0.0446952	0.0727136	0.0497895	-0.0228035	-0.0100679
0.21	0.0497895	0.0612515	0.0497895	0.051063	0.0612515	-0.0368127	-0.00624721
0.211	0.0421481	0.0650722	0.051063	0.0446952	0.0612515	-0.0342655	-0.0113414
0.212	0.0166769	0.0472423	0.0536101	0.0523366	0.0497895	-0.0164357	-0.00115297
0.213	0.0497895	0.0587044	0.0599779	0.051063	0.0345067	-0.0291713	-0.00242653
0.214	0.0485159	0.0523366	0.0587044	0.0536101	0.0536101	-0.0215299	-0.00624721
0.215	0.0523366	0.0408745	0.0548837	0.0701664	0.0332332	-0.0164357	-0.0164357
0.216	0.039601	0.0472423	0.0536101	0.0676193	0.051063	-0.0113414	-0.012615
0.217	0.0370538	0.0663457	0.0599779	0.0587044	0.0637986	-0.0202564	-0.00752077
0.218	0.0434217	0.0421481	0.0446952	0.0536101	0.0497895	-0.0278977	-0.0215299
0.219	0.0548837	0.0370538	0.0561573	0.0523366	0.0446952	-0.0278977	-0.0100679
0.22	0.0536101	0.051063	0.0472423	0.0472423	0.0459688	-0.00242653	-0.0113414
0.221	0.0472423	0.0383274	0.0612515	0.0408745	0.0472423	-0.0215299	-0.00879433
0.222	0.0497895	0.0497895	0.0599779	0.0319596	0.039601	-0.0228035	-0.0113414
0.223	0.051063	0.0688929	0.0701664	0.0408745	0.039601	-0.0253506	0.00266772
0.224	0.0637986	0.0523366	0.0599779	0.039601	0.0459688	-0.0266242	-0.00115297
0.225	0.0408745	0.0357803	0.0421481	0.0268654	0.0548837	-0.0164357	-0.0113414
0.226	0.0637986	0.0485159	0.0446952	0.039601	0.0676193	-0.0100679	-0.00242653
0.227	0.0497895	0.0459688	0.0561573	0.0574308	0.0319596	-0.0138886	0.0128562
0.228	0.0459688	0.0370538	0.0408745	0.0421481	0.0370538	-0.0317184	-0.0138886
0.229	0.0459688	0.0421481	0.0536101	0.0497895	0.0574308	-0.0215299	0.00394128
0.23	0.0485159	0.0561573	0.0370538	0.0459688	0.0332332	-0.0189828	-0.0202564
0.231	0.0587044	0.0561573	0.0523366	0.0650722	0.0370538	-0.0228035	-0.00624721
0.232	0.0383274	0.0523366	0.0561573	0.051063	0.0459688	-0.0304449	-0.00115297
0.233	0.0472423	0.0548837	0.0408745	0.0446952	0.0561573	-0.0228035	-0.0138886
0.234	0.0472423	0.0650722	0.0523366	0.0574308	0.0676193	-0.0177092	-0.00752077
0.235	0.051063	0.0536101	0.0599779	0.051063	0.039601	-0.0278977	-0.00624721
0.236	0.0408745	0.0676193	0.0548837	0.0561573	0.0587044	-0.0228035	-0.00879433
0.237	0.030686	0.0497895	0.0497895	0.0536101	0.0701664	-0.0215299	-0.0164357
0.238	0.0446952	0.0434217	0.0485159	0.0332332	0.0612515	-0.0215299	-0.00497365
0.239	0.0370538	0.0446952	0.0523366	0.0472423	0.0548837	-0.0202564	-0.0138886
0.24	0.0446952	0.039601	0.0574308	0.0523366	0.0561573	-0.0113414	-0.0177092
0.241	0.0357803	0.0332332	0.0587044	0.0421481	0.0383274	-0.0138886	-0.00370009
0.242	0.051063	0.0637986	0.0319596	0.0587044	0.0332332	-0.0355391	-0.00624721
0.243	0.051063	0.039601	0.0421481	0.051063	0.0319596	-0.00242653	-0.0138886
0.244	0.0421481	0.0421481	0.0663457	0.039601	0.0370538	-0.0266242	0.00394128
0.245	0.0459688	0.0587044	0.0523366	0.0676193	0.030686	-0.0177092	-0.0304449
0.246	0.051063	0.0408745	0.0739871	0.0485159	0.0345067	-0.0189828	-0.00879433
0.247	0.0434217	0.0548837	0.0599779	0.0446952	0.0485159	-0.0151621	-0.00624721
0.248	0.039601	0.0408745	0.0497895	0.0345067	0.0179504	-0.032992	0.00266772
0.249	0.051063	0.0561573	0.0701664	0.0421481	0.0345067	-0.032992	-0.00370009
0.25	0.0599779	0.0536101	0.0637986	0.0446952	0.0523366	-0.0240771	-0.0177092
0.251	0.0574308	0.0255918	0.051063	0.0421481	0.0536101	-0.0278977	-0.0164357
0.252	0.0485159	0.0497895	0.0472423	0.0421481	0.0434217	-0.0164357	-0.0100679
0.253	0.0446952	0.0676193	0.0599779	0.039601	0.0485159	-0.0164357	-0.0240771
0.254	0.0332332	0.051063	0.039601	0.0434217	0.0434217	-0.00879433	-0.00370009
0.255	0.039601	0.0650722	0.0408745	0.0446952	0.0472423	-0.0278977	-0.0164357
0.256	0.039601	0.0625251	0.0472423	0.0625251	0.0523366	-0.0240771	-0.0317184
0.257	0.0370538	0.0319596	0.0459688	0.0548837	0.0446952	-0.0240771	0.0064884
0.258	0.051063	0.0574308	0.0446952	0.0434217	0.039601	-0.0138886	-0.0100679
0.259	0.0497895	0.0548837	0.0523366	0.0421481	0.0319596	-0.0342655	-0.00624721
0.26	0.0446952	0.0536101	0.051063	0.0408745	0.0485159	-0.0177092	-0.0113414
0.261	0.0561573	0.0485159	0.0485159	0.030686	0.0497895	-0.00752077	-0.0100679
0.262	0.0459688	0.0408745	0.0574308	0.0357803	0.0294125	-0.0266242	0.00139416
0.263	0.0421481	0.0446952	0.0561573	0.0472423	0.07144	-0.0228035	0.00521484
0.264	0.0459688	0.0332332	0.0472423	0.0612515	0.0370538	-0.00370009	-0.0100679
0.265	0.051063	0.019224	0.0574308	0.0485159	0.0523366	-0.00879433	0.00266772
0.266	0.0459688	0.0294125	0.0408745	0.051063	0.0434217	-0.0164357	-0.0164357
0.267	0.0332332	0.0548837	0.0485159	0.0446952	0.0370538	-0.0189828	-0.00624721
0.268	0.0485159	0.0294125	0.0561573	0.0574308	0.0370538	-0.0240771	-0.0138886
0.269	0.0294125	0.0574308	0.0587044	0.0472423	0.0472423	-0.0189828	-0.00370009
0.27	0.0536101	0.0523366	0.0625251	0.039601	0.0345067	-0.0189828	-0.0138886
0.271	0.030686	0.0408745	0.0778078	0.0485159	0.0497895	-0.0240771	-0.0253506
0.272	0.0421481	0.0472423	0.0587044	0.0485159	0.0497895	-0.0253506	0.00266772
0.273	0.0472423	0.0434217	0.0599779	0.0485159	0.0459688	-0.0278977	-0.00115297
0.274	0.0332332	0.0536101	0.0637986	0.0548837	0.0434217	-0.0164357	0.00139416
0.275	0.0408745	0.0446952	0.0383274	0.039601	0.0370538	-0.0202564	-0.0113414
0.276	0.0408745	0.0536101	0.0561573	0.0472423	0.0561573	-0.0113414	-0.0164357
0.277	0.0332332	0.0599779	0.0472423	0.0332332	0.0587044	-0.012615	-0.0228035
0.278	0.0485159	0.051063	0.0332332	0.0485159	0.0650722	-0.0138886	-0.0164357
0.279	0.0472423	0.0485159	0.0345067	0.0421481	0.0536101	-0.0215299	-0.0164357
0.28	0.0332332	0.0536101	0.0332332	0.0294125	0.0536101	-0.0164357	-0.0113414
0.281	0.0281389	0.051063	0.0408745	0.0370538	0.0574308	-0.0215299	-0.00752077
0.282	0.0345067	0.0446952	0.0370538	0.0421481	0.0370538	-0.0228035	-0.0113414
0.283	0.0485159	0.0536101	0.0472423	0.0446952	0.0472423	-0.0138886	-0.00370009
0.284	0.051063	0.0281389	0.039601	0.0497895	0.0485159	-0.0113414	-0.0100679
0.285	0.0497895	0.0357803	0.0446952	0.0485159	0.0548837	-0.0113414	0.00139416
0.286	0.0536101	0.0485159	0.0485159	0.0294125	0.039601	-0.0215299	0.0166769
0.287	0.0472423	0.039601	0.0612515	0.0446952	0.051063	-0.0113414	-0.00497365
0.288	0.0294125	0.0217711	0.0548837	0.0574308	0.0536101	-0.0253506	-0.0113414
0.289	0.0472423	0.0408745	0.0459688	0.0497895	0.0497895	-0.0278977	-0.0228035
0.29	0.0561573	0.0446952	0.0497895	0.0739871	0.0574308	-0.0266242	-0.00115297
0.291	0.0370538	0.0408745	0.051063	0.0625251	0.0536101	-0.0177092	0.00394128
0.292	0.0408745	0.0688929	0.0408745	0.0434217	0.0421481	-0.0202564	-0.00497365
0.293	0.051063	0.0663457	0.0650722	0.0587044	0.0650722	-0.0138886	0.000120594
0.294	0.0408745	0.0587044	0.0459688	0.0485159	0.0612515	-0.0100679	-0.0113414
0.295	0.0497895	0.0587044	0.0739871	0.0587044	0.0574308	-0.0100679	-0.0113414
0.296	0.0408745	0.0612515	0.0663457	0.0612515	0.0421481	-0.0164357	-0.00879433
0.297	0.0434217	0.0587044	0.0574308	0.0497895	0.0370538	-0.00624721	-0.00752077
0.298	0.0485159	0.0637986	0.0485159	0.0408745	0.0523366	-0.00115297	-0.00879433
0.299	0.0561573	0.051063	0.0446952	0.0421481	0.0523366	-0.012615	-0.0177092
0.3	0.0319596	0.0561573	0.0497895	0.0434217	0.0459688	-0.0164357	-0.012615
0.301	0.0408745	0.0421481	0.0650722	0.0357803	0.0421481	-0.00752077	-0.00242653
0.302	0.0523366	0.0472423	0.0446952	0.0345067	0.0357803	-0.00879433	-0.00115297
0.303	0.0485159	0.0446952	0.0472423	0.0446952	0.0357803	-0.0138886	-0.0100679
0.304	0.0383274	0.0523366	0.0421481	0.0332332	0.0421481	-0.0164357	0.00394128
0.305	0.0650722	0.0472423	0.0587044	0.0676193	0.051063	-0.00242653	-0.00370009
0.306	0.0421481	0.0637986	0.0688929	0.0612515	0.0485159	-0.00115297	-0.00624721
0.307	0.0816285	0.0765342	0.0803549	0.07144	0.0803549	-0.00242653	-0.00370009
0.308	0.0816285	0.0943641	0.0867227	0.0676193	0.0816285	0.0128562	0.0141298
0.309	0.0905434	0.109647	0.114741	0.0854492	0.103279	0.0268654	0.0166769
0.31	0.100732	0.112194	0.135118	0.0752607	0.112194	0.051063	0.00776196
0.311	0.122382	0.141486	0.151674	0.100732	0.123656	0.0472423	0.030686
0.312	0.122382	0.138939	0.163136	0.104553	0.145307	0.0383274	0.0472423
0.313	0.1071	0.149127	0.156769	0.118562	0.151674	0.07144	0.0357803
0.314	0.100732	0.123656	0.166957	0.126203	0.135118	0.0485159	0.030686
0.315	0.11092	0.108373	0.147854	0.126203	0.12875	0.0345067	-0.0304449
0.316	0.0739871	0.0892698	0.132571	0.147854	0.0790813	0.0166769	-0.0622839
0.317	0.0701664	0.0803549	0.105826	0.117288	0.105826	-0.00115297	-0.113226
0.318	0.0841756	0.0599779	0.0905434	0.0930905	0.0790813	-0.0317184	-0.208743
0.319	0.0739871	0.0599779	0.121109	0.082902	0.0663457	-0.111953	-0.288978
0.32	0.0943641	0.0854492	0.152948	0.0637986	0.0612515	-0.129783	-0.401051
0.321	0.160589	0.18224	0.225541	0.0268654	0.105826	-0.145065	-0.460908
0.322	0.266295	0.304502	0.338888	0.0268654	0.161863	-0.0813873	-0.476191
0.323	0.416575	0.414028	0.436952	0.0230447	0.295587	0.0739871	-0.440531
0.324	0.542657	0.537563	0.547752	0.0956376	0.434405	0.301955	-0.343741
0.325	0.605062	0.613977	0.620345	0.249739	0.591053	0.54011	-0.181999
0.326	0.661099	0.672561	0.663646	0.424216	0.689117	0.77954	-0.0304449
0.327	0.670014	0.722229	0.692938	0.555393	0.813926	0.970574	0.109647
0.328	0.712041	0.762983	0.746427	0.634354	0.905622	1.16543	0.245918
0.329	0.748974	0.788455	0.77954	0.694211	0.975668	1.33736	0.315964
0.33	0.788455	0.829209	0.845765	0.742606	1.10302	1.50547	0.394924
0.331	0.830482	0.869962	0.890339	0.792275	1.26095	1.64301	0.412754
0.332	0.863595	0.885245	0.913264	0.869962	1.3934	1.79966	0.498083
0.333	0.840671	0.844491	0.871236	0.95147	1.53985	1.91938	0.620345
0.334	0.784634	0.797369	0.883972	1.03171	1.57679	2.05819	-0.0495483
0.335	0.791002	0.808832	0.918358	1.09156	1.62136	2.19829	0.487894
0.336	0.817747	0.871236	0.966753	1.10939	1.73089	2.32055	0.974395
0.337	0.87633	0.924726	1.04826	1.10812	1.83405	2.41989	1.30043
0.338	0.841944	0.887792	1.06354	1.1234	1.89518	2.50521	1.51056
0.339	0.812652	0.862321	1.06864	1.12722	1.9232	2.6071	1.70287
0.34	0.831756	0.864868	1.10302	1.0992	1.98942	2.70516	1.8748
0.341	0.892887	0.966753	1.17052	1.09666	2.08621	2.80832	2.03018
0.342	0.882698	0.966753	1.18326	1.12977	2.21866	2.90766	2.15498
0.343	0.855953	0.962932	1.15269	1.15015	2.35621	2.9637	2.29253
0.344	0.910716	0.976942	1.1476	1.19599	2.52304	3.02228	2.43772
0.345	0.954017	0.960385	1.05972	1.22911	2.57908	3.05667	2.59564
0.346	0.942555	0.934914	0.945103	1.24694	2.54597	3.10634	2.68733
0.347	0.864868	0.908169	0.896707	1.25967	2.50776	3.11398	2.76884
0.348	0.750248	0.808832	0.822841	1.20746	2.4963	3.10888	2.82233
0.349	0.643269	0.728597	0.782087	1.20746	2.49248	3.10761	2.82615
0.35	0.601241	0.685296	0.728597	1.13741	2.47465	3.16237	2.89238
0.351	0.538837	0.639448	0.738786	1.04317	2.50649	3.22223	2.97134
0.352	0.543931	0.627986	0.727324	0.990951	2.55488	3.34449	3.142
0.353	0.541384	0.591053	0.740059	0.978215	2.56762	3.46166	3.26553
0.354	0.52228	0.577044	0.714588	0.957838	2.59054	3.53935	3.38142
0.355	0.499356	0.542657	0.681476	0.941282	2.58035	3.51133	3.43746
0.356	0.476432	0.508271	0.617797	0.936188	2.53705	3.34958	3.44256
0.357	0.422943	0.472612	0.554119	0.897981	2.47592	2.86181	3.32284
0.358	0.363085	0.411481	0.485347	0.853406	2.42371	2.0964	3.11907
0.359	0.313416	0.315964	0.393651	0.803737	2.30017	1.42906	2.67842
0.36	0.235729	0.237003	0.300681	0.70822	2.18428	0.94765	2.09258
0.361	0.116015	0.104553	0.165684	0.612703	2.01107	0.681476	1.51184
0.362	-0.012615	-0.0304449	0.0268654	0.498083	1.81622	0.559214	1.0559
0.363	-0.113226	-0.129783	-0.0801137	0.360538	1.63792	0.528648	0.746427
0.364	-0.198555	-0.199828	-0.137424	0.220447	1.49528	0.564308	0.610156
0.365	-0.252044	-0.269874	-0.159075	0.0790813	1.35392	0.645816	0.547752
0.366	-0.277516	-0.30044	-0.18964	0.00394128	1.26604	0.720956	0.577044
0.367	-0.320817	-0.320817	-0.218932	-0.0495483	1.19854	0.822841	0.670014
0.368	-0.316996	-0.327184	-0.203649	-0.0813873	1.17944	0.913264	0.788455
0.369	-0.32209	-0.325911	-0.206196	-0.0915758	1.21255	0.973121	0.922179
0.37	-0.296619	-0.336099	-0.185819	-0.0928493	1.22019	1.02406	1.05718
0.371	-0.291525	-0.301713	-0.183272	-0.105585	1.21637	1.0801	1.16925
0.372	-0.254592	-0.305534	-0.181999	-0.0750195	1.18199	1.12085	1.27496
0.373	-0.280063	-0.285157	-0.183272	-0.0801137	1.13232	1.06482	1.35264
0.374	-0.267327	-0.260959	-0.167989	-0.076293	1.0126	1.02279	1.40358
0.375	-0.235488	-0.238035	-0.17181	-0.0622839	0.87251	0.937461	1.29915
0.376	-0.234215	-0.241856	-0.156527	-0.0495483	0.756616	0.873783	1.11576
0.377	-0.235488	-0.231667	-0.192187	-0.0686517	0.621618	0.578317	1.01388
0.378	-0.216385	-0.240582	-0.202376	-0.0559161	0.478979	-0.299166	0.816473
0.379	-0.213838	-0.254592	-0.236762	-0.0699252	0.379642	-1.06075	-0.0635574
0.38	-0.215111	-0.253318	-0.254592	-0.123415	0.321058	-1.43264	-1.21613
0.381	-0.199828	-0.245677	-0.252044	-0.17181	0.258653	-1.52178	-1.70136
0.382	-0.183272	-0.245677	-0.243129	-0.21129	0.201343	-1.47594	-1.72173
0.383	-0.178178	-0.245677	-0.232941	-0.215111	0.154221	-1.30528	-1.55235
0.384	-0.179452	-0.220205	-0.217658	-0.212564	0.149127	-1.06075	-1.33202
0.385	-0.162895	-0.213838	-0.202376	-0.238035	0.180966	-0.802223	-1.06458
0.386	-0.159075	-0.201102	-0.185819	-0.2253	0.20007	-0.54369	-0.734724
0.387	-0.15398	-0.185819	-0.166716	-0.184546	0.211532	-0.311902	-0.436711
0.388	-0.138698	-0.167989	-0.15016	-0.15398	0.242097	-0.109406	-0.161622
0.389	-0.117047	-0.151433	-0.138698	-0.133603	0.263748	0.0701664	0.0650722
0.39	-0.11832	-0.124688	-0.108132	-0.123415	0.284125	0.211532	0.266295
0.391	-0.125962	-0.129783	-0.104311	-0.117047	0.312143	0.329973	0.415301
0.392	-0.0813873	-0.113226	-0.0737459	-0.0813873	0.342708	0.419122	0.54011
0.393	-0.105585	-0.0903022	-0.0724724	-0.0622839	0.337614	0.503177	0.659825
0.394	-0.09667	-0.0890287	-0.0737459	-0.0457276	0.323605	0.564308	0.760436
0.395	-0.0953964	-0.085208	-0.0610103	-0.0317184	0.345255	0.589779	0.81902
0.396	-0.0686517	-0.0737459	-0.032992	-0.0151621	0.335067	0.574496	0.862321
0.397	-0.064831	-0.0673781	-0.0457276	-0.0100679	0.317237	0.533743	0.782087
0.398	-0.0584632	-0.0559161	-0.0164357	0.0115826	0.338888	0.55794	0.676381
0.399	-0.064831	-0.0266242	-0.0393598	0.0281389	0.340161	0.550299	0.61525
0.4	-0.0482747	-0.0304449	-0.0113414	0.0370538	0.336341	0.599968	0.607609
0.401	-0.064831	-0.0291713	0.000120594	0.0243182	0.324879	0.654731	0.645816
0.402	-0.0406333	-0.0266242	0.0255918	0.0255918	0.338888	0.689117	0.687843
0.403	-0.0342655	-0.0240771	0.00903552	0.0536101	0.328699	0.727324	0.766804
0.404	-0.0406333	-0.0240771	-0.00242653	0.0434217	0.337614	0.756616	0.829209
0.405	-0.0266242	-0.0253506	0.0217711	0.0497895	0.340161	0.776993	0.869962
0.406	-0.0342655	-0.0100679	0.0217711	0.0574308	0.31469	0.794822	0.923452
0.407	-0.032992	-0.00752077	0.0370538	0.0548837	0.315964	0.817747	0.955291
0.408	-0.0202564	0.0115826	0.0370538	0.0599779	0.317237	0.813926	0.980762
0.409	-0.0253506	0.00776196	0.039601	0.0752607	0.323605	0.815199	0.988404
0.41	-0.0470011	0.0204976	0.0332332	0.0727136	0.328699	0.812652	1.02024
0.411	-0.0342655	0.0115826	0.0294125	0.0803549	0.323605	0.803737	1.0177
0.412	-0.0215299	-0.00115297	0.0345067	0.0803549	0.322331	0.789728	0.98713
0.413	-0.0368127	0.0128562	0.0497895	0.082902	0.307049	0.78336	0.984583
0.414	-0.0138886	0.0294125	0.0497895	0.0879963	0.307049	0.780813	0.989677
0.415	-0.0240771	0.0103091	0.0536101	0.0905434	0.29686	0.754069	0.961659
0.416	-0.0177092	0.0230447	0.0472423	0.0841756	0.294313	0.723503	0.950197
0.417	-0.00497365	0.0332332	0.039601	0.082902	0.294313	0.709494	0.920905
0.418	-0.00242653	0.030686	0.0599779	0.0956376	0.280304	0.672561	0.877604
0.419	-0.0138886	0.0268654	0.0459688	0.0905434	0.266295	0.612703	0.830482
0.42	-0.00879433	0.0421481	0.0446952	0.082902	0.251012	0.559214	0.751521
0.421	0.0064884	0.0472423	0.0446952	0.082902	0.224267	0.495536	0.645816
0.422	0.0166769	0.0230447	0.0472423	0.0790813	0.206437	0.44332	0.569402
0.423	0.00521484	0.0268654	0.0587044	0.07144	0.207711	0.392377	0.448414
0.424	0.00394128	0.0357803	0.051063	0.0803549	0.184787	0.335067	0.343982
0.425	0.00903552	0.0243182	0.0701664	0.0727136	0.180966	0.294313	0.234456
0.426	-0.00115297	0.0459688	0.0587044	0.0752607	0.163136	0.252286	0.118562
0.427	0.000120594	0.0523366	0.0599779	0.07144	0.152948	0.206437	0.0141298
0.428	0.00903552	0.0179504	0.0701664	0.0688929	0.138939	0.149127	-0.104311
0.429	0.00521484	0.0103091	0.0561573	0.07144	0.126203	0.0892698	-0.17181
0.43	0.0103091	0.0281389	0.0727136	0.0676193	0.132571	0.0497895	-0.183272
0.431	0.0154033	0.0230447	0.0739871	0.07144	0.108373	0.0115826	-0.129783
0.432	0.00394128	0.0345067	0.0676193	0.0587044	0.100732	0.0332332	-0.0520954
0.433	0.0103091	0.0268654	0.0752607	0.0497895	0.091817	0.0523366	0.0650722
0.434	0.0179504	0.0179504	0.0803549	0.0536101	0.11092	0.0816285	0.163136
0.435	-0.012615	0.0294125	0.0790813	0.0497895	0.102005	0.131297	0.233182
0.436	-0.00242653	0.0217711	0.0930905	0.0472423	0.100732	0.130024	0.284125
0.437	0.0217711	0.039601	0.0676193	0.0370538	0.0981848	0.138939	0.298134
0.438	-0.00879433	0.019224	0.0816285	0.0561573	0.0956376	0.126203	0.286672
0.439	-0.00115297	0.0281389	0.0765342	0.039601	0.0854492	0.1071	0.248465
0.44	-0.00370009	0.0294125	0.0676193	0.0485159	0.0676193	0.0727136	0.231909
0.441	0.0128562	0.0370538	0.0790813	0.0472423	0.0434217	0.0459688	0.234456
0.442	-0.00370009	0.030686	0.0905434	0.0523366	0.00266772	0.0141298	0.216626
0.443	0.00394128	0.051063	0.0879963	0.0523366	-0.0189828	0.00394128	0.219173
0.444	0.0064884	0.0345067	0.0956376	0.0472423	-0.0342655	-0.00115297	0.197522
0.445	0.00266772	0.0243182	0.0994583	0.0523366	-0.0508218	-0.0304449	0.196249
0.446	0.019224	0.0281389	0.105826	0.0332332	-0.076293	-0.0470011	0.20007
0.447	0.0115826	0.0281389	0.0981848	0.0434217	-0.106858	-0.0915758	0.20389
0.448	0.0064884	0.0332332	0.119835	0.030686	-0.124688	-0.104311	0.253559
0.449	0.0294125	0.0281389	0.113467	0.0179504	-0.148886	-0.100491	0.281577
0.45	0.0128562	0.0383274	0.122382	0.0179504	-0.166716	-0.0903022	0.310869
0.451	0.0103091	0.0294125	0.119835	0.0243182	-0.184546	-0.0584632	0.355444
0.452	0.0115826	0.0357803	0.12875	0.0179504	-0.166716	-0.0100679	0.360538
0.453	0.00394128	0.0294125	0.126203	0.0345067	-0.170537	0.0230447	0.406386
0.454	0.0141298	0.0243182	0.145307	0.0115826	-0.159075	0.0599779	0.403839
0.455	0.019224	0.0204976	0.150401	0.0243182	-0.128509	0.103279	0.417849
0.456	0.00521484	0.0243182	0.137665	0.0179504	-0.0979436	0.14658	0.436952
0.457	0.0141298	0.0294125	0.0587044	0.000120594	-0.0839344	0.155495	0.424216
0.458	0.0154033	0.0319596	0.0179504	0.0141298	-0.0622839	0.170778	0.428037
0.459	0.0204976	0.0345067	0.00139416	0.019224	-0.0240771	0.18606	0.426763
0.46	0.0064884	0.0446952	-0.0151621	0.0179504	0.000120594	0.208984	0.436952
0.461	0.0141298	0.0345067	-0.0355391	0.0243182	0.0103091	0.215352	0.434405
0.462	0.0268654	0.0459688	-0.0202564	0.0332332	0.0459688	0.214079	0.416575
0.463	0.0255918	0.030686	-0.0164357	0.019224	0.0803549	0.228088	0.410207
0.464	0.0141298	0.0383274	-0.0189828	0.0485159	0.0739871	0.226814	0.405113
0.465	0.0255918	0.0281389	-0.00624721	0.0357803	0.091817	0.248465	0.403839
0.466	0.00903552	0.0319596	0.00394128	0.030686	0.112194	0.212805	0.383462
0.467	0.0179504	0.0230447	0.00521484	0.0434217	0.116015	0.231909	0.380915
0.468	0.0268654	0.0345067	-0.0113414	0.039601	0.141486	0.231909	0.365633
0.469	0.0128562	0.0345067	0.00394128	0.0612515	0.161863	0.235729	0.363085
0.47	0.00903552	0.00521484	0.0217711	0.051063	0.163136	0.23955	0.343982
0.471	0.0179504	0.0332332	0.0115826	0.0548837	0.156769	0.228088	0.329973
0.472	0.0103091	0.0332332	0.0128562	0.0472423	0.177146	0.245918	0.335067
0.473	0.000120594	0.0434217	0.0103091	0.0485159	0.174598	0.23955	0.315964
0.474	0.00266772	0.0370538	0.0230447	0.0434217	0.189881	0.212805	0.301955
0.475	0.00394128	0.0268654	0.030686	0.0485159	0.194975	0.231909	0.289219
0.476	0.0103091	0.0230447	0.0357803	0.0408745	0.187334	0.235729	0.271389
0.477	0.0243182	0.0281389	0.0154033	0.0612515	0.198796	0.243371	0.27521
0.478	0.0064884	0.0243182	0.0128562	0.0497895	0.198796	0.234456	0.273936
0.479	0.0166769	0.0281389	0.0204976	0.0676193	0.189881	0.215352	0.253559
0.48	0.0128562	0.0383274	0.0103091	0.0485159	0.198796	0.222994	0.228088
0.481	0.00776196	0.0128562	0.0154033	0.0472423	0.194975	0.222994	0.224267
0.482	0.0128562	0.0536101	0.0370538	0.0345067	0.18224	0.208984	0.235729
0.483	0.00776196	0.0204976	0.0255918	0.0370538	0.194975	0.211532	0.207711
0.484	0.0230447	0.0357803	0.0345067	0.0370538	0.179693	0.180966	0.201343
0.485	0.0115826	0.0421481	0.039601	0.0408745	0.177146	0.208984	0.197522
0.486	-0.00115297	0.0332332	0.0217711	0.0421481	0.196249	0.207711	0.177146
0.487	0.0243182	0.0319596	0.0243182	0.0281389	0.187334	0.196249	0.16441
0.488	0.00394128	0.0319596	0.0345067	0.0230447	0.177146	0.179693	0.159316
0.489	0.0064884	0.0243182	0.0383274	0.0446952	0.175872	0.184787	0.170778
0.49	0.0128562	0.0179504	0.0281389	0.0421481	0.179693	0.180966	0.14658
0.491	-0.00624721	0.019224	0.019224	0.0345067	0.170778	0.160589	0.140212
0.492	0.0103091	0.0345067	0.0281389	0.0332332	0.180966	0.168231	0.154221
0.493	0.00521484	0.019224	0.030686	0.051063	0.175872	0.189881	0.144033
0.494	-0.00370009	0.0141298	0.0230447	0.0459688	0.158042	0.166957	0.117288
0.495	0.0166769	0.0255918	0.0281389	0.039601	0.173325	0.165684	0.130024
0.496	0.00139416	0.019224	0.0217711	0.0217711	0.161863	0.166957	0.119835
0.497	-0.0138886	0.0243182	0.0268654	0.0357803	0.140212	0.159316	0.118562
0.498	0.00394128	0.030686	0.0294125	0.0255918	0.163136	0.163136	0.108373
0.499	0.0154033	0.0281389	0.00521484	0.0319596	0.159316	0.14658	0.0943641
0.5	0.00903552	0.0281389	0.0179504	0.0332332	0.135118	0.156769	0.105826
0.501	0.0064884	0.0141298	0.0243182	0.0485159	0.149127	0.130024	0.1071
0.502	0.0064884	0.0179504	0.0115826	0.0243182	0.12875	0.141486	0.103279
0.503	-0.0164357	0.0154033	0.0243182	0.00776196	0.138939	0.137665	0.0994583
0.504	-0.012615	0.0294125	0.0446952	0.00903552	0.136392	0.131297	0.0676193
0.505	0.0166769	0.0319596	0.0243182	0.0141298	0.12875	0.142759	0.0956376
0.506	0.0230447	0.00776196	0.0103091	0.00266772	0.131297	0.130024	0.0765342
0.507	0.00394128	0.0217711	0.0281389	0.0217711	0.140212	0.12875	0.0688929
0.508	-0.00115297	0.0345067	0.0064884	0.0064884	0.126203	0.108373	0.0701664
0.509	0.0103091	0.0141298	0.019224	0.0166769	0.130024	0.118562	0.0739871
0.51	0.000120594	0.00776196	0.0243182	0.0128562	0.131297	0.11092	0.0612515
0.511	0.0243182	0.0230447	0.0179504	0.0268654	0.12875	0.100732	0.0497895
0.512	0.0064884	0.0103091	0.019224	0.0141298	0.104553	0.0892698	0.0625251
0.513	-0.00624721	0.019224	0.0268654	0.00394128	0.11092	0.103279	0.0637986
0.514	0.000120594	0.0319596	0.0115826	0.0179504	0.118562	0.0943641	0.0548837
0.515	0.00903552	0.0141298	0.0217711	-0.00115297	0.121109	0.0803549	0.051063
0.516	-0.00752077	0.0103091	0.0115826	0.0268654	0.0956376	0.0803549	0.0166769
0.517	-0.00370009	0.0243182	0.0255918	0.0128562	0.114741	0.07144	0.0281389
0.518	0.00394128	0.030686	0.00521484	0.0103091	0.105826	0.0650722	0.0294125
0.519	0.00394128	0.00903552	0.0141298	0.0154033	0.0841756	0.0599779	0.039601
0.52	-0.00370009	0.019224	0.0319596	0.0115826	0.0905434	0.0637986	0.0408745
0.521	-0.00497365	0.0243182	0.00903552	0.0064884	0.0994583	0.039601	0.0179504
0.522	0.00139416	0.00266772	0.0064884	0.00521484	0.0892698	0.0497895	0.00903552
0.523	0.00776196	0.0166769	0.0268654	0.0141298	0.100732	0.0421481	0.00139416
0.524	-0.00115297	0.0319596	-0.00115297	0.0166769	0.0676193	0.0459688	0.0141298
0.525	0.0064884	0.0128562	0.019224	0.00903552	0.07144	0.0434217	0.0179504
0.526	-0.00497365	-0.0138886	0.0294125	0.00139416	0.0803549	0.0332332	-0.00115297
0.527	0.0103091	0.0243182	0.00776196	0.0128562	0.0867227	0.0332332	0.0064884
0.528	0.0141298	-0.00242653	0.0319596	0.0154033	0.0676193	0.0217711	-0.00370009
0.529	-0.00624721	0.0128562	-0.00497365	0.0255918	0.0778078	0.0154033	-0.0113414
0.53	-0.00115297	0.0230447	0.0166769	0.00394128	0.0790813	0.0115826	-0.00497365
0.531	0.000120594	0.00903552	0.0179504	0.00776196	0.0663457	0.00776196	0.000120594
0.532	0.00903552	0.0064884	0.0230447	0.0255918	0.0536101	0.0154033	-0.0164357
0.533	0.00903552	0.0115826	0.0128562	0.0128562	0.0739871	-0.00242653	-0.012615
0.534	-0.00115297	0.0255918	0.0179504	0.0128562	0.0612515	0.0141298	-0.0240771
0.535	0.00903552	0.0115826	0.00903552	0.00903552	0.0650722	0.0217711	-0.0138886
0.536	0.0064884	0.019224	0.0128562	0.00903552	0.0345067	0.0141298	-0.0189828
0.537	0.0128562	0.0166769	0.0128562	0.00903552	0.0587044	-0.0100679	-0.0253506
0.538	-0.00115297	0.00521484	0.0154033	0.00266772	0.0561573	-0.0138886	-0.032992
0.539	0.0103091	0.00776196	0.00139416	-0.00497365	0.0497895	-0.00370009	-0.0291713
0.54	0.000120594	0.0154033	0.00139416	0.000120594	0.0332332	0.00521484	-0.0215299
0.541	-0.00115297	0.0141298	0.000120594	-0.00752077	0.0523366	-0.0138886	-0.0520954
0.542	-0.00242653	0.0115826	0.00394128	-0.0138886	0.0357803	0.00139416	-0.0342655
0.543	0.00394128	0.019224	0.0103091	0.0064884	0.039601	-0.0253506	-0.0406333
0.544	0.0204976	0.0103091	0.00394128	0.00521484	0.0446952	-0.0164357	-0.0278977
0.545	-0.0100679	0.019224	0.00521484	0.00266772	0.0166769	-0.00370009	-0.0342655
0.546	0.0166769	0.0204976	0.00394128	0.00266772	0.0434217	-0.0240771	-0.0419069
0.547	-0.00752077	0.00266772	-0.00115297	0.00139416	0.0370538	-0.0113414	-0.0380862
0.548	-0.00115297	0.000120594	0.019224	0.00776196	0.030686	-0.0228035	-0.0431805
0.549	0.0154033	0.0115826	0.0103091	-0.00370009	0.0370538	-0.0266242	-0.0317184
0.55	0.0166769	0.0204976	0.00394128	0.019224	0.0166769	-0.0419069	-0.044454
0.551	-0.00624721	0.0064884	0.0103091	0.00266772	0.0230447	-0.0291713	-0.0368127
0.552	0.00139416	0.0294125	0.0166769	-0.00115297	0.0230447	-0.0215299	-0.0406333
0.553	0.00394128	0.0154033	0.0154033	-0.00115297	0.0154033	-0.0215299	-0.0457276
0.554	-0.0151621	0.0179504	0.00903552	0.00521484	0.0332332	-0.0202564	-0.0533689
0.555	-0.00497365	0.000120594	0.00394128	0.0103091	0.039601	-0.0419069	-0.0571896
0.556	-0.00624721	0.0294125	0.00903552	0.0141298	0.0115826	-0.0419069	-0.0406333
0.557	0.00139416	0.0141298	0.0115826	0.0230447	0.019224	-0.0419069	-0.0406333
0.558	0.000120594	0.0357803	0.0103091	-0.00370009	0.0166769	-0.0215299	-0.0495483
0.559	0.0128562	0.0141298	0.0179504	0.00139416	0.00521484	-0.0355391	-0.0610103
0.56	-0.00879433	0.0166769	0.0204976	0.00521484	0.00266772	-0.0457276	-0.0457276
0.561	0.00266772	0.00903552	0.00266772	-0.00242653	0.0141298	-0.0253506	-0.0380862
0.562	0.0128562	0.0268654	0.0103091	-0.00115297	0.000120594	-0.0317184	-0.044454
0.563	0.00903552	0.00521484	0.0128562	-0.0100679	0.019224	-0.0317184	-0.0431805
0.564	0.00394128	0.0154033	-0.0113414	-0.00752077	-0.0100679	-0.0419069	-0.0431805
0.565	0.0128562	0.00903552	0.0103091	0.00521484	-0.00752077	-0.0431805	-0.0368127
0.566	0.000120594	-0.00497365	0.00903552	0.00394128	0.0141298	-0.0661046	-0.0508218
0.567	0.0064884	0.019224	0.0128562	0.00139416	0.0115826	-0.0635574	-0.044454
0.568	0.0064884	0.00521484	0.019224	0.0154033	0.0166769	-0.0546425	-0.0457276
0.569	0.00903552	0.0141298	0.019224	0.0128562	0.00394128	-0.0419069	-0.0291713
0.57	0.00394128	0.00521484	0.0166769	0.0166769	0.0064884	-0.0495483	-0.0520954
0.571	0.00776196	0.00139416	0.0243182	-0.00115297	-0.00752077	-0.0482747	-0.0419069
0.572	0.00776196	0.0217711	0.00903552	0.0103091	-0.00115297	-0.0533689	-0.0317184
0.573	-0.00242653	0.00394128	0.00903552	0.0103091	0.0154033	-0.0635574	-0.0393598
0.574	0.00903552	0.0204976	0.0141298	-0.00370009	-0.00497365	-0.0457276	-0.044454
0.575	0.0243182	0.00266772	0.019224	0.0103091	0.00521484	-0.0393598	-0.0508218
0.576	0.00394128	0.0243182	0.00394128	0.0268654	0.00776196	-0.0635574	-0.0406333
0.577	0.00521484	0.00394128	-0.00115297	0.0230447	0.0064884	-0.0546425	-0.0368127
0.578	0.0064884	0.00394128	0.0103091	0.00903552	-0.00752077	-0.0317184	-0.0342655
0.579	0.0204976	0.0255918	0.0243182	0.019224	-0.00242653	-0.0661046	-0.0355391
0.58	0.000120594	0.0243182	0.00521484	-0.00752077	-0.00497365	-0.0508218	-0.0520954
0.581	0.0154033	0.019224	0.0128562	0.0166769	-0.00497365	-0.0559161	-0.044454
0.582	0.00776196	0.0408745	0.0166769	-0.00242653	-0.00115297	-0.0610103	-0.0355391
0.583	0.00266772	0.00903552	0.019224	0.00903552	-0.0177092	-0.0533689	-0.032992
0.584	0.00903552	0.0115826	0.0166769	-0.00370009	-0.00242653	-0.0520954	-0.0368127
0.585	0.00521484	0.0103091	0.0166769	0.0115826	0.0115826	-0.0699252	-0.0419069
0.586	0.0217711	0.0166769	0.0204976	0.00394128	0.00266772	-0.0610103	-0.0470011
0.587	0.0064884	0.000120594	0.0103091	0.0064884	0.00394128	-0.0610103	-0.044454
0.588	0.00903552	0.0179504	0.0166769	-0.00624721	-0.00115297	-0.0482747	-0.0431805
0.589	0.0166769	0.0103091	0.0217711	0.00266772	-0.00752077	-0.0737459	-0.0342655
0.59	0.0103091	-0.00115297	0.0128562	0.00266772	0.00266772	-0.0559161	-0.0342655
0.591	0.00394128	0.0064884	0.019224	-0.00115297	0.00776196	-0.0686517	-0.0278977
0.592	-0.00115297	0.00903552	0.0141298	0.00776196	-0.00370009	-0.0559161	-0.0520954
0.593	-0.00242653	0.0141298	0.0166769	0.0103091	-0.00115297	-0.0610103	-0.0546425
0.594	0.000120594	0.00521484	0.0268654	0.0179504	-0.00752077	-0.0533689	-0.0495483
0.595	0.0179504	0.019224	0.0103091	0.00903552	-0.00370009	-0.0686517	-0.0419069
0.596	0.0141298	0.0179504	0.0204976	0.00394128	-0.00497365	-0.0699252	-0.0533689
0.597	0.00394128	0.00394128	0.0115826	0.0332332	-0.00115297	-0.0584632	-0.0419069
0.598	0.00394128	0.0115826	0.0115826	0.00776196	0.0115826	-0.0622839	-0.0419069
0.599	0.00139416	0.0103091	0.00776196	0.0064884	0.0064884	-0.0699252	-0.0508218
0.6	0.00903552	0.0103091	0.0128562	0.219173	-0.00879433	-0.0584632	-0.0584632
0.601	0.0128562	0.00394128	0.0243182	0.0128562	0.00394128	-0.0699252	-0.0559161
0.602	0.00139416	0.0115826	0.0154033	-0.0138886	-0.00752077	-0.0559161	-0.0546425
0.603	0.00521484	0.0115826	0.0243182	-0.00370009	-0.0113414	-0.0635574	-0.0457276
0.604	0.0115826	0.0294125	0.00903552	0.00394128	-0.0100679	-0.0571896	-0.0546425
0.605	0.0179504	-0.00242653	0.00903552	-0.0215299	-0.0113414	-0.0737459	-0.0533689
0.606	0.00776196	0.0115826	0.0166769	-0.00624721	-0.0164357	-0.0635574	-0.0610103
0.607	0.00521484	0.00394128	0.0255918	0.00394128	-0.00115297	-0.0686517	-0.0711988
0.608	0.0243182	0.0485159	0.019224	0.00394128	-0.00879433	-0.0686517	-0.0520954
0.609	0.0064884	0.00521484	0.0243182	-0.00115297	0.00776196	-0.0610103	-0.0457276
0.61	-0.00115297	0.0166769	0.0485159	0.0103091	-0.00624721	-0.0826608	-0.0597367
0.611	-0.00242653	0.00521484	0.0128562	0.0523366	-0.00752077	-0.0610103	-0.0686517
0.612	0.0115826	-0.0177092	0.00394128	0.0230447	-0.00879433	-0.0610103	-0.0686517
0.613	0.0154033	-0.00242653	0.00903552	-0.00115297	-0.00370009	-0.0559161	-0.0584632
0.614	0.00394128	0.000120594	0.0128562	-0.00879433	0.0230447	-0.0686517	-0.0724724
0.615	0.000120594	-0.00115297	0.0064884	-0.00752077	-0.0202564	-0.0775666	-0.044454
0.616	0.0128562	-0.00497365	0.0255918	0.00521484	-0.00752077	-0.0724724	-0.0571896
0.617	-0.0100679	-0.00242653	0.0103091	0.0103091	-0.00879433	-0.0520954	-0.0813873
0.618	-0.00497365	0.00903552	0.0166769	-0.00370009	-0.00242653	-0.0559161	-0.0826608
0.619	0.0128562	0.0141298	0.0166769	0.0103091	-0.0177092	-0.0571896	-0.0724724
0.62	0.00266772	-0.00242653	0.0281389	-0.00497365	-0.0151621	-0.0533689	-0.0750195
0.621	-0.00115297	0.00903552	0.156769	0.0255918	-0.0177092	-0.076293	-0.0597367
0.622	0.0103091	0.0103091	0.0103091	-0.00242653	-0.0164357	-0.0711988	-0.064831
0.623	0.0166769	0.0064884	0.00394128	-0.00497365	0.00394128	-0.0610103	-0.064831
0.624	-0.00115297	-0.0138886	-0.00624721	-0.00752077	-0.0138886	-0.0635574	-0.0686517
0.625	0.00139416	0.00903552	-0.00752077	0.019224	-0.00370009	-0.0686517	-0.0737459
0.626	0.0128562	0.00776196	-0.00370009	0.00903552	0.00266772	-0.064831	-0.0724724
0.627	0.00394128	0.000120594	0.00776196	-0.00115297	-0.0164357	-0.0571896	-0.0622839
0.628	-0.00370009	-0.00624721	0.0064884	0.0141298	-0.00879433	-0.0724724	-0.0610103
0.629	-0.00115297	0.0179504	0.00394128	-0.00242653	-0.00115297	-0.0686517	-0.0686517
0.63	0.019224	0.0141298	0.0141298	-0.00115297	0.00394128	-0.0661046	-0.0673781
0.631	0.000120594	-0.0113414	0.00776196	0.0141298	-0.0113414	-0.0686517	-0.0597367
0.632	0.00776196	0.00266772	0.0179504	-0.00242653	-0.0253506	-0.0750195	-0.064831
0.633	0.00903552	0.0128562	0.00521484	0.00903552	-0.00624721	-0.0826608	-0.0750195
0.634	0.00139416	0.0243182	0.0166769	0.0128562	-0.0113414	-0.0533689	-0.0673781
0.635	0.00139416	0.00521484	0.00266772	0.00903552	-0.00752077	-0.0571896	-0.0610103
0.636	-0.00242653	0.00903552	0.0064884	-0.00370009	-0.00624721	-0.0661046	-0.0622839
0.637	-0.012615	0.00521484	0.0128562	0.00266772	-0.00752077	-0.0610103	-0.064831
0.638	-0.00115297	0.0268654	0.00776196	0.000120594	-0.012615	-0.0673781	-0.0788402
0.639	0.000120594	0.0103091	0.0103091	0.00903552	-0.0151621	-0.0673781	-0.064831
0.64	0.00139416	-0.00242653	0.0141298	-0.00497365	-0.00370009	-0.064831	-0.0788402
0.641	0.00139416	0.00139416	0.00903552	0.0064884	-0.0278977	-0.0635574	-0.0610103
0.642	0.0103091	0.0115826	0.00776196	0.00903552	-0.0177092	-0.0610103	-0.0775666
0.643	0.0128562	0.00139416	0.000120594	-0.00115297	-0.0266242	-0.064831	-0.0635574
0.644	-0.00624721	0.000120594	0.0179504	0.0115826	-0.0177092	-0.0686517	-0.0826608
0.645	0.0128562	0.0166769	-0.00370009	0.000120594	-0.0177092	-0.0597367	-0.0622839
0.646	-0.00370009	0.0064884	0.00776196	0.0064884	-0.0100679	-0.0737459	-0.0571896
0.647	-0.0138886	0.00776196	0.0268654	0.00903552	-0.0113414	-0.0813873	-0.0686517
0.648	0.0103091	0.0128562	0.0154033	0.00266772	-0.0228035	-0.0661046	-0.0673781
0.649	0.0064884	0.0166769	0.00776196	0.0141298	-0.0228035	-0.0571896	-0.0661046
0.65	0.00394128	0.000120594	0.00903552	-0.00370009	-0.00879433	-0.0533689	-0.0635574
0.651	0.000120594	0.0064884	0.00903552	0.0179504	-0.0177092	-0.0737459	-0.0724724
0.652	0.00266772	0.0255918	0.0141298	-0.00115297	-0.00242653	-0.0686517	-0.0533689
0.653	-0.00752077	0.00394128	-0.0100679	-0.00115297	-0.0177092	-0.0571896	-0.0419069
0.654	0.0141298	0.0166769	0.019224	0.0128562	-0.0253506	-0.0610103	-0.0559161
0.655	0.00903552	0.000120594	0.0103091	0.0064884	-0.0342655	-0.064831	-0.0610103
0.656	-0.00752077	0.0103091	0.00394128	0.00394128	-0.0164357	-0.0597367	-0.0482747
0.657	-0.012615	0.0204976	0.0103091	-0.00624721	-0.00497365	-0.0724724	-0.0597367
0.658	-0.0100679	0.0179504	0.00521484	-0.00115297	-0.0138886	-0.0635574	-0.0470011
0.659	0.00139416	0.00521484	0.0115826	0.00394128	-0.0189828	-0.0686517	-0.0610103
0.66	0.00266772	0.0217711	0.0154033	0.00139416	-0.00497365	-0.064831	-0.0508218
0.661	-0.00115297	0.0115826	0.0204976	0.00521484	-0.0138886	-0.0520954	-0.0380862
0.662	0.0141298	0.00266772	0.00139416	-0.0113414	-0.0240771	-0.0368127	-0.0495483
0.663	0.00776196	0.00394128	0.00903552	0.0141298	-0.0100679	-0.0622839	-0.0520954
0.664	0.000120594	0.0064884	0.00903552	-0.00242653	-0.0100679	-0.0457276	-0.0368127
0.665	0.00266772	0.00903552	0.0103091	-0.00624721	-0.0266242	-0.0533689	-0.0368127
0.666	0.00394128	0.0154033	0.0217711	0.000120594	0.00266772	-0.0597367	-0.0520954
0.667	0.00776196	-0.00497365	0.000120594	0.0179504	-0.00752077	-0.0559161	-0.0431805
0.668	0.0103091	0.00266772	0.0281389	0.0128562	0.00139416	-0.0495483	-0.0304449
0.669	0.0154033	0.0103091	0.0166769	0.00521484	-0.0138886	-0.064831	-0.0355391
0.67	0.00394128	0.0332332	0.0154033	0.0141298	-0.0138886	-0.0546425	-0.0393598
0.671	0.00394128	0.131297	0.00266772	0.00266772	-0.00497365	-0.0610103	-0.0215299
0.672	0.00903552	-0.00115297	0.0243182	0.00394128	-0.0253506	-0.0342655	-0.0317184
0.673	0.00139416	0.00521484	0.0243182	-0.00624721	-0.0215299	-0.0520954	-0.0228035
0.674	0.0179504	-0.0100679	-0.00242653	0.019224	-0.0228035	-0.0635574	-0.0317184
0.675	0.0472423	-0.0100679	0.0179504	0.0154033	-0.00752077	-0.0419069	-0.0368127
0.676	-0.00242653	0.00903552	0.0179504	0.00139416	-0.0113414	-0.0431805	-0.0419069
0.677	-0.00115297	0.00776196	0.00903552	0.0154033	-0.00370009	-0.0431805	-0.0291713
0.678	-0.0100679	-0.00242653	0.0128562	0.0064884	-0.0228035	-0.0470011	-0.0317184
0.679	0.0103091	0.00266772	0.0230447	0.0064884	-0.0113414	-0.0419069	-0.0266242
0.68	-0.0138886	0.00394128	0.0166769	0.00521484	0.000120594	-0.0546425	-0.0177092
0.681	0.00394128	0.0064884	0.0128562	0.00903552	-0.0164357	-0.0419069	-0.0291713
0.682	0.00139416	-0.0113414	-0.00752077	-0.00115297	-0.0113414	-0.0482747	-0.0317184
0.683	0.0103091	0.0128562	0.0115826	-0.00497365	-0.0177092	-0.0482747	-0.0368127
0.684	-0.00752077	0.0141298	0.0154033	-0.00624721	-0.0177092	-0.0533689	-0.0317184
0.685	0.000120594	0.0230447	0.00394128	0.00776196	-0.00879433	-0.0584632	-0.0406333
0.686	0.0204976	0.00139416	0.00139416	0.0243182	-0.0100679	-0.0597367	-0.0253506
0.687	0.0064884	-0.00242653	0.0128562	0.00776196	-0.00752077	-0.0508218	-0.0266242
0.688	-0.00879433	0.0064884	0.000120594	0.00266772	-0.0228035	-0.0419069	-0.0393598
0.689	-0.00115297	0.0230447	-0.00370009	0.00266772	-0.012615	-0.0470011	-0.0342655
0.69	-0.0113414	0.00394128	0.0204976	0.0217711	-0.00624721	-0.0520954	-0.0406333
0.691	0.000120594	0.00394128	0.0204976	-0.00242653	-0.0151621	-0.044454	-0.0240771
0.692	-0.0113414	0.0154033	0.0115826	-0.00242653	-0.0228035	-0.0482747	-0.0278977
0.693	0.00394128	0.00903552	0.0103091	0.0064884	-0.0100679	-0.0520954	-0.0406333
0.694	0.00139416	0.00394128	0.030686	0.00394128	-0.0177092	-0.0495483	-0.0215299
0.695	-0.00115297	0.0064884	0.0064884	0.019224	-0.012615	-0.0482747	-0.0355391
0.696	-0.0215299	0.00903552	-0.00242653	0.0141298	-0.0202564	-0.0470011	-0.0342655
0.697	0.000120594	0.0064884	0.00903552	0.0115826	-0.0138886	-0.0508218	-0.0317184
0.698	-0.00624721	0.00394128	0.0128562	0.00903552	-0.0113414	-0.0533689	-0.0342655
0.699	0.00776196	0.0103091	-0.00752077	-0.00879433	-0.0138886	-0.0571896	-0.0228035
0.7	-0.00497365	0.00776196	0.0115826	0.0064884	-0.0317184	-0.0508218	-0.0278977
0.701	-0.00242653	0.0064884	0.0179504	-0.00879433	-0.00879433	-0.0559161	-0.0151621
0.702	0.0103091	0.00139416	0.0115826	-0.00115297	-0.012615	-0.0431805	-0.0355391
0.703	-0.012615	0.0204976	0.0179504	-0.0113414	-0.0113414	-0.0495483	-0.0368127
0.704	0.00394128	0.0179504	0.0128562	-0.00242653	-0.0177092	-0.0495483	-0.0253506
0.705	-0.0138886	0.00394128	0.00903552	0.00394128	-0.0253506	-0.0622839	0.00139416
0.706	0.00776196	-0.0100679	0.00139416	0.000120594	-0.00879433	-0.0610103	-0.0291713
0.707	0.00521484	0.0128562	0.0179504	-0.00115297	-0.0215299	-0.064831	-0.0240771
0.708	-0.00370009	0.0103091	-0.00752077	0.00521484	-0.0138886	-0.064831	-0.012615
0.709	-0.00497365	-0.00752077	0.00394128	0.000120594	-0.0240771	-0.0495483	-0.0266242
0.71	-0.00242653	0.0166769	0.0103091	-0.00115297	-0.00752077	-0.0470011	-0.0113414
0.711	0.00521484	0.00266772	0.0064884	0.0115826	-0.0202564	-0.0635574	-0.0253506
0.712	0.0115826	-0.0100679	0.00394128	-0.0113414	-0.0240771	-0.064831	-0.0266242
0.713	-0.00115297	0.00903552	0.00139416	0.00394128	-0.0228035	-0.0533689	-0.0240771
0.714	0.0204976	0.00903552	0.00776196	-0.00115297	-0.0278977	-0.0622839	-0.00370009
0.715	-0.0138886	0.0128562	-0.00370009	0.00776196	-0.0138886	-0.0520954	-0.0164357
0.716	-0.00497365	0.0103091	0.0064884	-0.00752077	-0.00497365	-0.0380862	-0.0228035
0.717	-0.00752077	-0.00497365	-0.00879433	-0.00242653	-0.0215299	-0.0584632	-0.0164357
0.718	-0.0113414	0.00903552	-0.0100679	-0.00624721	-0.0278977	-0.0508218	-0.0177092
0.719	-0.0100679	0.0141298	-0.00497365	0.000120594	-0.0240771	-0.0533689	-0.0164357
0.72	-0.00242653	0.0128562	0.00266772	-0.00242653	-0.0151621	-0.0635574	0.000120594
0.721	0.00903552	-0.00752077	0.0064884	-0.0202564	-0.0215299	-0.0622839	-0.0253506
0.722	-0.00497365	0.0243182	-0.0113414	-0.00624721	-0.0228035	-0.0533689	-0.032992
0.723	0.00139416	0.00394128	-0.00242653	-0.0138886	-0.0304449	-0.0559161	-0.0164357
0.724	-0.00879433	-0.0151621	-0.00115297	-0.00115297	-0.0278977	-0.0495483	-0.0189828
0.725	0.00776196	0.00139416	-0.00115297	-0.012615	-0.0215299	-0.0559161	-0.00752077
0.726	-0.00497365	0.00266772	0.0103091	-0.00879433	-0.00752077	-0.0419069	-0.012615
0.727	0.000120594	0.00903552	-0.00624721	-0.00752077	-0.0304449	-0.0520954	-0.00752077
0.728	-0.0100679	-0.00370009	-0.00624721	0.00139416	-0.0177092	-0.0559161	-0.0228035
0.729	-0.00115297	0.00266772	-0.00115297	-0.0177092	-0.00879433	-0.0482747	-0.0100679
0.73	0.00139416	0.000120594	-0.012615	-0.012615	-0.0253506	-0.0495483	-0.0177092
0.731	0.000120594	-0.0100679	0.000120594	0.0064884	-0.0393598	-0.0635574	-0.0113414
0.732	-0.0151621	-0.00752077	-0.0100679	-0.00115297	-0.0342655	-0.0635574	-0.0177092
0.733	-0.012615	0.00903552	-0.00624721	-0.0278977	-0.0266242	-0.0724724	-0.0177092
0.734	-0.0100679	0.0166769	-0.0113414	0.000120594	-0.0138886	-0.0673781	-0.0266242
0.735	-0.00242653	-0.0113414	-0.00115297	0.00394128	-0.0393598	-0.0686517	-0.00624721
0.736	-0.00370009	-0.0100679	-0.012615	-0.00497365	-0.0228035	-0.0622839	-0.0240771
0.737	-0.00370009	-0.00242653	-0.0228035	-0.00242653	-0.0253506	-0.0546425	-0.0113414
0.738	-0.00752077	-0.00115297	-0.0202564	-0.00370009	-0.0278977	-0.0686517	-0.0164357
0.739	-0.00115297	-0.0113414	-0.00752077	-0.0228035	-0.032992	-0.064831	-0.0291713
0.74	-0.0164357	0.00394128	-0.0228035	-0.0100679	-0.0304449	-0.0571896	-0.0164357
0.741	-0.00115297	0.00521484	-0.0100679	-0.0100679	-0.0355391	-0.0533689	-0.0240771
0.742	0.00266772	0.000120594	-0.0113414	-0.0113414	-0.0342655	-0.0635574	-0.0278977
0.743	-0.0164357	-0.00752077	-0.00752077	-0.0100679	-0.0368127	-0.044454	-0.0151621
0.744	-0.00879433	-0.00879433	-0.00242653	-0.0253506	-0.0304449	-0.0724724	-0.0228035
0.745	-0.0113414	-0.012615	-0.00624721	-0.0113414	-0.0380862	-0.0699252	-0.0304449
0.746	-0.00497365	-0.0100679	-0.00624721	-0.00879433	-0.0278977	-0.0559161	-0.0278977
0.747	-0.00242653	-0.0100679	-0.0177092	-0.00115297	-0.0317184	-0.0559161	-0.0202564
0.748	-0.0240771	-0.012615	0.00394128	-0.0317184	-0.0215299	-0.0520954	-0.0100679
0.749	-0.0100679	-0.0100679	-0.00752077	0.00521484	-0.0189828	-0.0635574	-0.012615
0.75	0.00266772	-0.0138886	-0.0113414	0.0115826	-0.0317184	-0.0584632	-0.0317184
0.751	-0.00242653	-0.00752077	-0.00115297	0.000120594	-0.0342655	-0.0584632	-0.0393598
0.752	0.00394128	0.00776196	-0.00242653	-0.00879433	-0.0470011	-0.0610103	-0.0215299
0.753	-0.012615	0.00394128	-0.00497365	0.000120594	-0.0419069	-0.0635574	-0.0215299
0.754	-0.00624721	0.0064884	-0.00370009	-0.00752077	-0.0164357	-0.0470011	-0.0177092
0.755	-0.0113414	0.0141298	-0.00624721	-0.012615	-0.0393598	-0.0470011	-0.0240771
0.756	-0.0240771	0.000120594	0.0064884	-0.00879433	-0.0304449	-0.0508218	-0.0291713
0.757	-0.0138886	-0.0113414	-0.00624721	-0.00497365	-0.0215299	-0.0470011	-0.0240771
0.758	-0.00879433	-0.00370009	0.000120594	-0.00370009	-0.0278977	-0.0406333	-0.00752077
0.759	0.00776196	-0.00752077	-0.0100679	-0.0100679	-0.0304449	-0.044454	-0.0151621
0.76	-0.00624721	0.0166769	0.00394128	-0.0151621	-0.0202564	-0.0406333	-0.0317184
0.761	-0.0113414	-0.00370009	-0.0113414	-0.00242653	-0.0266242	-0.044454	-0.012615
0.762	-0.00752077	0.00521484	-0.00115297	-0.00370009	-0.0215299	-0.0546425	-0.0138886
0.763	0.00394128	0.000120594	-0.00242653	-0.00624721	-0.0253506	-0.0457276	-0.0164357
0.764	-0.00497365	-0.00624721	-0.00624721	-0.00752077	-0.032992	-0.0406333	-0.0278977
0.765	-0.00242653	-0.00370009	-0.00242653	0.0154033	-0.0240771	-0.0546425	-0.00370009
0.766	-0.00624721	-0.012615	-0.00115297	-0.00370009	-0.0189828	-0.0342655	-0.0342655
0.767	0.00903552	-0.00497365	-0.00879433	-0.00752077	-0.0202564	-0.0355391	-0.0100679
0.768	-0.00242653	-0.00624721	0.00139416	0.0179504	-0.0228035	-0.0457276	0.00521484
0.769	-0.00115297	-0.00752077	0.0141298	-0.00115297	-0.0189828	-0.0368127	-0.0164357
0.77	-0.00879433	-0.0113414	-0.00497365	-0.0113414	-0.00752077	-0.044454	-0.0215299
0.771	-0.00752077	-0.00624721	-0.0113414	0.00903552	-0.0164357	-0.0228035	-0.0189828
0.772	-0.00879433	-0.00370009	-0.00115297	0.0064884	-0.0266242	-0.0355391	-0.0215299
0.773	-0.00879433	-0.00115297	0.0128562	0.000120594	-0.00879433	-0.0520954	-0.00497365
0.774	-0.0164357	-0.0138886	-0.0113414	-0.0113414	-0.0278977	-0.0368127	-0.0228035
0.775	-0.0113414	-0.00115297	0.00139416	-0.0113414	-0.0228035	-0.0355391	-0.0189828
0.776	-0.00115297	0.00139416	-0.00624721	0.00776196	-0.00752077	-0.0584632	-0.0113414
0.777	0.00394128	0.00394128	-0.00115297	0.00394128	-0.0291713	-0.0495483	-0.0151621
0.778	-0.0228035	-0.00115297	0.000120594	0.0064884	-0.0228035	-0.0228035	-0.00370009
0.779	-0.00624721	0.00139416	0.00266772	-0.00115297	-0.00752077	-0.0355391	0.00521484
0.78	0.00394128	-0.00242653	-0.00752077	-0.00624721	-0.0151621	-0.0419069	-0.0215299
0.781	-0.00879433	-0.00115297	0.00266772	0.00394128	-0.0253506	-0.0342655	-0.0113414
0.782	0.00776196	0.0141298	0.00394128	-0.0164357	-0.0113414	-0.0406333	-0.0113414
0.783	-0.00370009	-0.00370009	0.000120594	0.00266772	-0.0266242	-0.044454	-0.0202564
0.784	-0.0177092	0.0115826	-0.00242653	-0.00370009	-0.00879433	-0.0317184	0.000120594
0.785	-0.00115297	-0.00370009	-0.0100679	-0.00624721	-0.0202564	-0.0520954	-0.0266242
0.786	0.0064884	0.00394128	0.0103091	0.000120594	-0.0189828	-0.0393598	-0.0177092
0.787	0.000120594	-0.00752077	-0.00242653	0.00776196	-0.0228035	-0.0342655	-0.0100679
0.788	-0.0138886	0.00266772	0.0064884	0.0154033	-0.0177092	-0.0368127	-0.0151621
0.789	-0.00370009	-0.00370009	0.00394128	0.000120594	-0.0189828	-0.0508218	-0.0253506
0.79	-0.0164357	-0.00242653	-0.00242653	0.00139416	-0.0189828	-0.0431805	-0.00115297
0.791	0.00521484	0.00266772	0.0154033	0.0179504	-0.0189828	-0.0470011	0.000120594
0.792	0.00903552	0.00394128	0.0154033	0.00394128	-0.0100679	-0.0368127	-0.0266242
0.793	-0.012615	-0.00115297	0.00394128	0.00394128	-0.0304449	-0.0406333	-0.0100679
0.794	-0.0215299	0.0154033	0.000120594	-0.00370009	-0.0228035	-0.0355391	-0.0278977
0.795	-0.00242653	0.0166769	-0.00115297	0.0064884	-0.0240771	-0.0495483	-0.0113414
0.796	-0.00624721	-0.00879433	0.0103091	-0.00624721	-0.0228035	-0.0342655	-0.0177092
0.797	-0.00752077	-0.012615	0.00266772	-0.0100679	-0.0215299	-0.0278977	-0.0113414
0.798	-0.00115297	0.00903552	-0.00370009	-0.0100679	-0.0278977	-0.0457276	-0.0291713
0.799	-0.00624721	-0.0138886	-0.00115297	-0.00370009	-0.0138886	-0.0393598	-0.0215299
0.8	-0.00624721	-0.0138886	-0.012615	-0.00752077	-0.0406333	-0.0520954	-0.00752077
0.801	0.00266772	0.00776196	-0.0113414	-0.0240771	-0.0138886	-0.0380862	-0.0164357
0.802	-0.00752077	0.00776196	0.00521484	-0.00879433	-0.0380862	-0.0368127	-0.00879433
0.803	-0.00370009	0.0230447	-0.0164357	-0.00497365	-0.0164357	-0.0393598	-0.0177092
0.804	-0.00497365	0.0166769	0.00139416	-0.0151621	-0.0291713	-0.0470011	-0.00879433
0.805	-0.00497365	0.0115826	-0.0113414	-0.00115297	-0.0406333	-0.0508218	-0.0228035
0.806	-0.00242653	0.0064884	0.00266772	0.00776196	-0.0317184	-0.0317184	-0.0278977
0.807	0.00266772	0.0064884	-0.00497365	-0.0113414	-0.0368127	-0.0546425	-0.012615
0.808	0.00521484	0.00903552	-0.00879433	-0.00752077	-0.0164357	-0.0266242	-0.00242653
0.809	-0.00624721	0.0141298	-0.00370009	-0.00879433	-0.00752077	-0.0431805	-0.0266242
0.81	-0.00752077	0.00394128	0.000120594	-0.00624721	-0.0304449	-0.032992	-0.00370009
0.811	0.00266772	0.00776196	0.00521484	0.00394128	-0.0342655	-0.0393598	-0.012615
0.812	0.00903552	0.0141298	0.000120594	-0.012615	-0.0342655	-0.0482747	-0.00624721
0.813	-0.00624721	-0.00115297	-0.0113414	-0.0202564	-0.0202564	-0.0355391	-0.0164357
0.814	0.00521484	0.00521484	-0.00370009	-0.00879433	-0.0368127	-0.0240771	-0.00752077
0.815	-0.00624721	0.0204976	-0.0100679	-0.00370009	-0.0215299	-0.0368127	-0.0202564
0.816	-0.0253506	-0.0164357	0.00394128	-0.0138886	-0.0253506	-0.0215299	-0.0138886
0.817	0.00903552	0.00776196	-0.0240771	0.000120594	-0.0202564	-0.0419069	-0.00370009
0.818	0.000120594	-0.00242653	0.00521484	-0.00115297	-0.0266242	-0.0291713	-0.0215299
0.819	-0.00370009	0.00266772	-0.00115297	0.00139416	-0.00879433	-0.0240771	-0.0177092
0.82	-0.00242653	0.00776196	-0.0177092	-0.0151621	-0.0151621	-0.0215299	-0.00242653
0.821	-0.0100679	0.0154033	-0.0138886	0.0230447	-0.0253506	-0.0215299	-0.00115297
0.822	0.0166769	-0.00624721	0.00394128	-0.0113414	-0.0368127	-0.0393598	-0.0113414
0.823	0.0141298	-0.00879433	-0.00115297	-0.0138886	-0.0380862	-0.044454	-0.00624721
0.824	-0.00752077	0.00903552	-0.0189828	-0.0100679	-0.0342655	-0.0457276	-0.00624721
0.825	-0.00115297	-0.0113414	-0.00752077	-0.00370009	-0.0189828	-0.0317184	-0.0266242
0.826	0.0128562	-0.0100679	-0.00624721	-0.0177092	-0.0291713	-0.0240771	0.00394128
0.827	0.0128562	0.00394128	-0.0100679	-0.0138886	-0.0317184	-0.0406333	-0.00370009
0.828	0.0115826	0.0064884	-0.00879433	0.00394128	-0.0228035	-0.0355391	-0.00115297
0.829	0.0064884	0.00776196	-0.00752077	-0.00370009	-0.0202564	-0.0278977	0.00903552
0.83	0.019224	-0.0113414	-0.012615	-0.00242653	-0.0138886	-0.0342655	0.00266772
0.831	0.00266772	-0.012615	-0.00242653	-0.00370009	-0.0240771	-0.0291713	-0.0113414
0.832	0.00394128	-0.0113414	-0.0138886	-0.00624721	-0.0368127	-0.0368127	0.00776196
0.833	-0.00370009	0.000120594	-0.00242653	-0.0164357	-0.0177092	-0.0317184	-0.0100679
0.834	-0.00370009	0.000120594	0.00266772	-0.0164357	-0.0177092	-0.0368127	0.0103091
0.835	0.00139416	-0.00370009	-0.00497365	-0.00370009	-0.0342655	-0.0228035	0.00394128
0.836	0.00394128	0.00266772	-0.00879433	0.00521484	-0.00752077	-0.0304449	0.00139416
0.837	-0.00497365	0.000120594	0.00521484	-0.00370009	-0.012615	-0.0368127	-0.00497365
0.838	-0.0202564	0.00394128	-0.012615	-0.0253506	-0.0368127	-0.0266242	0.0141298
0.839	0.000120594	-0.00624721	-0.0151621	-0.0164357	-0.0202564	-0.0100679	0.00903552
0.84	0.00394128	-0.00879433	-0.0202564	-0.0189828	-0.012615	-0.0342655	-0.00115297
0.841	0.00266772	-0.00115297	-0.0113414	-0.0177092	-0.0380862	-0.0266242	0.00394128
0.842	-0.00752077	-0.00370009	-0.0138886	-0.0317184	-0.0253506	-0.0266242	-0.0100679
0.843	0.00903552	0.00266772	-0.0304449	-0.012615	-0.0380862	-0.0228035	-0.00115297
0.844	-0.00497365	0.00776196	-0.0164357	-0.00752077	-0.0100679	-0.032992	-0.00115297
0.845	-0.00370009	-0.00115297	-0.0291713	-0.0278977	-0.0266242	-0.0228035	0.00394128
0.846	-0.00752077	0.00521484	-0.0177092	-0.0138886	-0.0151621	-0.0342655	0.0128562
0.847	-0.00752077	-0.00370009	-0.0215299	-0.00115297	-0.0342655	-0.0228035	0.00903552
0.848	0.0128562	-0.00242653	-0.00879433	-0.012615	-0.0177092	-0.0317184	0.00266772
0.849	0.0115826	0.00521484	-0.00370009	-0.012615	-0.0304449	-0.0317184	0.0141298
0.85	-0.00752077	0.00266772	-0.012615	-0.0100679	-0.0240771	-0.0177092	0.00139416
0.851	-0.00242653	0.00394128	-0.00752077	-0.0113414	-0.0253506	-0.0342655	0.0141298
0.852	0.00394128	0.0103091	-0.00242653	-0.0215299	-0.0215299	-0.0342655	0.0154033
0.853	0.00394128	0.0064884	-0.00879433	-0.00624721	-0.0164357	-0.0228035	0.0115826
0.854	-0.00115297	0.00394128	-0.00752077	-0.00115297	-0.0253506	-0.0291713	0.0204976
0.855	-0.00370009	0.0064884	-0.0240771	-0.0138886	-0.0113414	-0.0215299	0.0319596
0.856	0.0217711	0.00394128	-0.0177092	-0.0100679	-0.0215299	-0.0215299	-0.00242653
0.857	-0.00115297	-0.00879433	-0.00115297	-0.00242653	-0.0342655	-0.0215299	0.0128562
0.858	-0.00752077	0.00266772	-0.012615	-0.00497365	-0.0151621	-0.0304449	0.0141298
0.859	0.00776196	0.0217711	0.00266772	-0.00115297	-0.00752077	-0.0177092	0.0345067
0.86	0.0064884	-0.00115297	-0.00242653	-0.0291713	-0.0266242	-0.0317184	0.0281389
0.861	0.00139416	-0.00242653	-0.0138886	-0.0215299	-0.0266242	-0.0240771	0.0243182
0.862	0.00776196	0.00521484	-0.0164357	-0.012615	-0.0164357	-0.0291713	0.0179504
0.863	0.0064884	0.0128562	0.00903552	-0.00497365	-0.0291713	-0.0113414	0.0204976
0.864	-0.00370009	-0.00115297	-0.0100679	-0.0113414	-0.0113414	-0.0100679	0.030686
0.865	-0.00497365	0.0154033	-0.0113414	0.00266772	-0.0266242	-0.0228035	0.0243182
0.866	0.00903552	-0.00624721	-0.00370009	0.000120594	-0.0151621	-0.0266242	0.0243182
0.867	0.0128562	0.00266772	-0.00242653	-0.0113414	0.000120594	-0.0228035	0.0141298
0.868	0.0128562	-0.00115297	-0.0177092	-0.00370009	-0.0240771	-0.0240771	0.0294125
0.869	0.0064884	-0.00752077	-0.0202564	0.00903552	-0.00497365	-0.0138886	0.0332332
0.87	0.00266772	0.00394128	-0.00624721	-0.0113414	-0.0100679	-0.0240771	0.0434217
0.871	0.0064884	0.0115826	-0.00624721	-0.00370009	-0.0228035	-0.0368127	0.0345067
0.872	0.0064884	-0.00497365	0.0103091	-0.0177092	-0.0113414	-0.0100679	0.0446952
0.873	0.00521484	-0.00497365	-0.00624721	-0.00115297	-0.012615	-0.0215299	0.0383274
0.874	-0.00624721	0.0141298	0.00521484	0.00903552	-0.0202564	-0.00624721	0.0281389
0.875	-0.00242653	0.0064884	0.00266772	0.00266772	-0.0113414	-0.0228035	0.030686
0.876	0.0141298	0.0154033	0.000120594	-0.0151621	-0.0177092	-0.00242653	0.0434217
0.877	0.00394128	-0.00242653	-0.00242653	0.0103091	-0.00624721	-0.0215299	0.0319596
0.878	0.00394128	0.0154033	0.00139416	-0.00752077	-0.0177092	-0.0151621	0.0294125
0.879	0.0128562	0.0230447	-0.00752077	-0.0177092	0.000120594	-0.0266242	0.0154033
0.88	0.0141298	0.0319596	0.0115826	0.00394128	-0.0278977	-0.00752077	0.0446952
0.881	0.0166769	0.00266772	-0.00242653	0.00394128	-0.0215299	-0.0215299	0.0383274
0.882	0.00266772	0.00776196	-0.012615	0.00903552	-0.032992	-0.0177092	0.0446952
0.883	0.000120594	0.00266772	-0.00242653	-0.0240771	-0.0100679	-0.0138886	0.0472423
0.884	0.00903552	0.000120594	-0.00115297	0.00776196	-0.0291713	-0.0138886	0.0446952
0.885	0.00266772	-0.00115297	-0.00497365	0.0115826	-0.0113414	-0.0164357	0.019224
0.886	0.0103091	-0.00624721	0.00521484	-0.00497365	-0.0177092	-0.0291713	0.0268654
0.887	-0.00879433	0.00903552	0.00266772	-0.0138886	-0.0138886	-0.0368127	0.0294125
0.888	0.0141298	-0.00497365	0.00776196	-0.00624721	-0.0151621	-0.0228035	0.0281389
0.889	0.00266772	0.00521484	-0.0100679	-0.00115297	-0.0138886	-0.0228035	0.0332332
0.89	0.00394128	-0.00115297	-0.0189828	0.00394128	-0.0164357	-0.0202564	0.0332332
0.891	0.00139416	0.0166769	-0.00624721	-0.00242653	-0.0164357	-0.0151621	0.0345067
0.892	-0.00115297	0.0217711	-0.00752077	-0.00370009	-0.0291713	-0.0266242	0.030686
0.893	0.00521484	0.00394128	0.00394128	0.0128562	-0.0215299	-0.0317184	0.0319596
0.894	-0.00115297	0.0115826	-0.00115297	-0.0177092	-0.0164357	-0.032992	0.0408745
0.895	-0.0113414	0.0115826	0.0103091	-0.0113414	-0.012615	-0.0317184	0.0230447
0.896	0.000120594	0.00903552	-0.0113414	0.0064884	-0.0215299	-0.0355391	0.019224
0.897	0.00139416	0.0103091	0.00139416	0.000120594	-0.0100679	-0.0266242	0.0294125
0.898	-0.00242653	0.00394128	-0.0164357	-0.0113414	-0.0228035	-0.0228035	0.0255918
0.899	-0.00879433	0.019224	0.00394128	-0.00752077	-0.0164357	-0.0189828	0.030686
0.9	0.0141298	0.0141298	-0.00370009	0.00139416	-0.0278977	-0.0368127	0.039601
0.901	-0.00370009	0.00903552	-0.0113414	-0.0164357	-0.0342655	-0.0266242	0.0281389
0.902	0.000120594	0.0115826	-0.00370009	0.000120594	-0.0240771	-0.0228035	0.0179504
0.903	-0.0100679	0.00139416	0.00394128	-0.00624721	-0.0138886	-0.0278977	0.0230447
0.904	-0.0100679	0.0141298	-0.00115297	0.0154033	-0.0368127	-0.0304449	0.030686
0.905	-0.0113414	0.00776196	-0.00115297	-0.00370009	-0.0177092	-0.0355391	0.0294125
0.906	0.0064884	0.0115826	0.039601	0.00394128	-0.0202564	-0.0304449	0.0281389
0.907	0.00394128	-0.00752077	0.00903552	0.00903552	-0.0266242	-0.0317184	0.0243182
0.908	-0.00370009	-0.0164357	-0.00879433	0.0064884	-0.0177092	-0.0278977	0.019224
0.909	0.00394128	0.0217711	-0.0177092	-0.0215299	-0.0266242	-0.0278977	0.0319596
0.91	-0.0113414	-0.0113414	0.00521484	-0.0113414	-0.0228035	-0.0431805	0.0141298
0.911	0.0141298	-0.00624721	0.000120594	0.019224	-0.0380862	-0.0342655	0.0230447
0.912	-0.00624721	0.000120594	0.00903552	0.00394128	-0.0138886	-0.0253506	0.0243182
0.913	0.0128562	0.0064884	-0.0177092	-0.0113414	-0.0202564	-0.0368127	0.0294125
0.914	0.00903552	-0.00115297	0.0141298	-0.0138886	-0.012615	-0.032992	0.0064884
0.915	0.0179504	0.00521484	-0.00624721	0.00266772	-0.0317184	-0.0419069	0.0204976
0.916	-0.00242653	0.00394128	0.0281389	0.0217711	-0.0342655	-0.0215299	0.0115826
0.917	0.0103091	-0.00624721	0.000120594	-0.00370009	-0.0253506	-0.0393598	0.0103091
0.918	0.00266772	0.0128562	0.0064884	-0.00752077	-0.0164357	-0.0342655	0.0204976
0.919	-0.00497365	0.0141298	-0.0215299	-0.0113414	-0.0291713	-0.0342655	0.0128562
0.92	0.000120594	0.00903552	-0.0215299	-0.00497365	-0.0228035	-0.0431805	0.0179504
0.921	0.00139416	-0.00115297	0.00266772	-0.0215299	-0.0113414	-0.0317184	0.0064884
0.922	0.00394128	-0.00497365	-0.00370009	0.00903552	-0.0393598	-0.0406333	0.0115826
0.923	0.00139416	0.0064884	-0.00624721	-0.00624721	-0.0278977	-0.0406333	0.0255918
0.924	0.00521484	0.00394128	-0.00115297	-0.0189828	-0.0164357	-0.0317184	0.0115826
0.925	0.00776196	-0.0215299	-0.00752077	-0.0113414	-0.0368127	-0.0470011	0.000120594
0.926	-0.00242653	0.019224	0.00394128	0.0204976	-0.0189828	-0.0278977	0.0128562
0.927	0.00394128	-0.00497365	-0.00370009	0.0115826	-0.0164357	-0.0240771	0.0230447
0.928	0.0141298	-0.0113414	0.00266772	-0.012615	-0.0278977	-0.0431805	0.00903552
0.929	-0.012615	0.00394128	0.000120594	-0.00624721	-0.0177092	-0.0278977	0.0115826
0.93	0.0103091	0.000120594	0.0064884	0.00521484	-0.0253506	-0.0317184	0.00521484
0.931	-0.00624721	0.000120594	-0.0100679	0.000120594	-0.0253506	-0.0278977	-0.00242653
0.932	0.00139416	-0.0138886	-0.00624721	-0.0189828	-0.0113414	-0.044454	0.0141298
0.933	0.0128562	0.00266772	0.0141298	0.000120594	-0.0177092	-0.0393598	0.0064884
0.934	0.00139416	0.00394128	-0.00115297	-0.00497365	-0.0240771	-0.032992	0.019224
0.935	0.00139416	0.0064884	-0.00497365	-0.00370009	-0.0253506	-0.0431805	-0.00115297
0.936	-0.00242653	-0.00879433	0.00903552	-0.012615	-0.00115297	-0.0266242	-0.00624721
0.937	0.0064884	0.00903552	-0.0113414	-0.00497365	-0.0177092	-0.0317184	0.0103091
0.938	-0.00370009	0.00394128	0.00139416	0.00139416	-0.0177092	-0.044454	0.00903552
0.939	0.0064884	0.019224	-0.00879433	0.0103091	-0.0215299	-0.0342655	0.000120594
0.94	0.00903552	0.00394128	-0.00242653	-0.00115297	-0.00879433	-0.0215299	0.0166769
0.941	0.0128562	0.0128562	-0.012615	0.0064884	-0.0215299	-0.0291713	0.00776196
0.942	0.0064884	0.0166769	-0.0113414	-0.0138886	-0.0342655	-0.0508218	-0.00879433
0.943	0.0115826	0.0064884	0.00139416	-0.0113414	-0.0138886	-0.0393598	0.00776196
0.944	0.00266772	-0.00624721	-0.00115297	-0.012615	-0.0317184	-0.0368127	0.000120594
0.945	-0.00242653	0.00394128	-0.00624721	0.00394128	-0.0151621	-0.0368127	-0.00752077
0.946	-0.00242653	-0.0100679	0.0115826	0.0128562	-0.0240771	-0.0278977	0.00903552
0.947	0.00903552	0.000120594	-0.0240771	-0.00752077	-0.0202564	-0.0266242	0.000120594
0.948	0.00903552	-0.0113414	-0.00115297	0.000120594	-0.0164357	-0.0355391	-0.00115297
0.949	0.0064884	-0.012615	0.0204976	0.00139416	-0.0240771	-0.044454	0.00903552
0.95	0.00776196	-0.0138886	0.0064884	-0.00370009	-0.0138886	-0.0291713	0.00903552
0.951	0.00139416	-0.00752077	0.00394128	-0.0202564	-0.0228035	-0.0355391	0.0128562
0.952	0.00394128	-0.012615	0.0204976	0.0103091	-0.0164357	-0.0138886	-0.00879433
0.953	-0.00624721	-0.0189828	0.000120594	0.0154033	0.00521484	-0.0278977	-0.00370009
0.954	0.0115826	-0.012615	0.00266772	-0.0113414	-0.0228035	-0.0470011	0.0115826
0.955	-0.00242653	0.00776196	0.0064884	-0.00879433	-0.012615	-0.0317184	0.0154033
0.956	-0.00115297	0.0166769	0.0179504	0.00776196	-0.0266242	-0.0266242	-0.00242653
0.957	-0.00624721	-0.0189828	-0.0113414	0.00139416	-0.0113414	-0.0266242	-0.00752077
0.958	-0.00242653	-0.00752077	-0.00624721	0.00266772	-0.0164357	-0.032992	0.00903552
0.959	0.0141298	0.0103091	-0.00242653	-0.0113414	-0.0100679	-0.0278977	0.0064884
0.96	-0.00115297	0.0115826	0.0128562	-0.00242653	-0.0113414	-0.0215299	0.0141298
0.961	-0.00115297	-0.0177092	0.00266772	0.00521484	-0.0266242	-0.0164357	0.0064884
0.962	0.00139416	-0.00752077	-0.0100679	-0.00752077	-0.0291713	-0.0291713	0.000120594
0.963	0.00394128	0.000120594	0.00903552	0.000120594	-0.0240771	-0.0240771	0.0115826
0.964	-0.00115297	-0.00497365	0.0154033	-0.00115297	-0.0215299	-0.0266242	0.000120594
0.965	0.0128562	0.00394128	0.00139416	0.00903552	-0.012615	-0.0215299	0.00903552
0.966	0.00266772	0.000120594	-0.00752077	0.0103091	-0.0266242	-0.0457276	0.0115826
0.967	0.0103091	-0.00879433	0.0141298	0.00139416	-0.0253506	-0.0266242	0.0115826
0.968	0.00903552	-0.00752077	0.0141298	-0.00624721	-0.0215299	-0.012615	0.0154033
0.969	0.00521484	-0.0138886	-0.00879433	0.0204976	-0.0100679	-0.0253506	-0.00115297
0.97	0.000120594	-0.00370009	0.0154033	0.000120594	-0.0100679	-0.0164357	0.00903552
0.971	0.0103091	0.0243182	0.0179504	0.00776196	0.00266772	-0.032992	0.0204976
0.972	0.000120594	-0.0113414	0.0103091	0.019224	-0.0228035	-0.0419069	0.00903552
0.973	0.0141298	0.0064884	0.0103091	0.00266772	-0.0164357	-0.0177092	-0.0202564
0.974	-0.00115297	0.000120594	0.0154033	0.0217711	-0.00370009	-0.0228035	0.0243182
0.975	-0.00370009	-0.0113414	0.000120594	0.0217711	-0.00370009	-0.0202564	-0.00879433
0.976	-0.00370009	-0.0113414	0.0128562	0.0141298	-0.0164357	-0.0266242	0.00139416
0.977	-0.00370009	-0.00242653	-0.00370009	0.0103091	-0.00879433	-0.0202564	0.00394128
0.978	0.0217711	0.0166769	0.0217711	0.00266772	0.0141298	-0.0215299	-0.0100679
0.979	0.000120594	0.00776196	0.0154033	0.0128562	-0.0164357	-0.0151621	0.0115826
0.98	0.0154033	0.00394128	-0.00370009	-0.0189828	-0.0228035	-0.00497365	0.00903552
0.981	0.00776196	0.00394128	0.00776196	-0.00115297	-0.0304449	-0.0164357	0.0064884
0.982	0.00266772	0.00394128	0.0179504	0.0204976	-0.00115297	-0.0215299	-0.00879433
0.983	0.0154033	0.00521484	0.0064884	0.000120594	-0.032992	-0.0164357	0.000120594
0.984	0.0115826	-0.00115297	0.0154033	0.0166769	-0.0278977	-0.0304449	0.00139416
0.985	-0.0100679	0.00394128	0.0141298	0.00139416	-0.0164357	-0.0317184	-0.0100679
0.986	0.00394128	0.00139416	-0.00370009	0.0154033	-0.0100679	-0.0228035	0.00266772
0.987	0.00521484	0.0179504	-0.00115297	0.0128562	-0.00624721	-0.0189828	-0.00752077
0.988	0.0103091	-0.0100679	-0.00370009	0.00139416	-0.0266242	-0.0253506	-0.00497365
0.989	0.00521484	0.00266772	0.0128562	0.00903552	-0.0113414	-0.0368127	0.00394128
0.99	0.00903552	0.0154033	0.00903552	0.0103091	-0.0177092	-0.0291713	-0.0202564
0.991	0.0115826	-0.0100679	0.00394128	0.0064884	-0.0228035	-0.0304449	-0.00370009
0.992	0.0103091	0.00266772	0.0179504	0.00394128	-0.0215299	-0.0215299	0.000120594
0.993	0.00266772	0.00394128	0.00139416	0.00394128	-0.0240771	-0.0317184	-0.0100679
0.994	-0.00115297	0.0141298	0.0281389	0.00139416	-0.0164357	-0.044454	-0.00497365
0.995	0.00521484	0.0243182	0.00903552	0.0243182	-0.0266242	-0.0202564	-0.0253506
0.996	0.00266772	-0.00752077	-0.00115297	0.0064884	-0.0151621	-0.0266242	-0.0215299
0.997	-0.00242653	0.0141298	0.000120594	0.019224	-0.0138886	-0.0138886	-0.00752077
0.998	0.0103091	0.00776196	0.0268654	0.0294125	-0.0240771	-0.0304449	-0.0215299
0.999	-0.00115297	0.0268654	0.00394128	-0.00752077	-0.0177092	-0.0406333	-0.0177092
1	0.00903552	0.00139416	0.00394128	0.00139416	-0.0202564	-0.0291713	-0.0189828
1.001	-0.00497365	0.00139416	0.0230447	0.000120594	-0.0253506	-0.0228035	-0.0266242
1.002	0.000120594	0.00266772	0.0204976	0.0179504	-0.0431805	-0.0406333	-0.0278977
1.003	0.0141298	0.00903552	-0.0100679	0.0064884	-0.0177092	-0.0291713	-0.0393598
1.004	0.00903552	0.0103091	0.0128562	0.0230447	-0.00752077	-0.00879433	-0.0253506
1.005	0.00394128	0.00394128	-0.00370009	0.0115826	-0.0278977	-0.0495483	-0.0138886
1.006	0.00903552	-0.0202564	0.0243182	0.0217711	-0.0189828	-0.0406333	-0.0228035
1.007	-0.00115297	0.00394128	0.00139416	0.00394128	-0.032992	-0.0240771	-0.0177092
1.008	0.0103091	0.0128562	0.0141298	0.0217711	-0.0202564	-0.0317184	-0.0240771
1.009	0.00139416	0.0128562	0.0217711	0.0217711	-0.012615	-0.0304449	-0.0368127
1.01	0.0115826	0.0281389	0.0103091	0.00394128	-0.00879433	-0.0266242	-0.0278977
1.011	0.00776196	0.00521484	0.00903552	0.0141298	-0.0240771	-0.0240771	-0.0215299
1.012	0.00139416	0.0064884	0.0230447	0.019224	-0.0177092	-0.032992	-0.0266242
1.013	-0.00115297	-0.0113414	0.0230447	0.019224	-0.0177092	-0.0368127	-0.0291713
1.014	0.0064884	0.0064884	0.0128562	0.0243182	-0.00624721	-0.0215299	-0.0342655
1.015	0.00776196	0.00903552	0.0179504	0.00903552	-0.0138886	-0.00370009	-0.0240771
1.016	0.00903552	0.0255918	0.0383274	0.0281389	0.00903552	-0.0342655	-0.0240771
1.017	-0.0113414	0.0166769	0.0281389	0.0294125	0.0064884	-0.0177092	-0.0278977
1.018	0.0217711	0.0243182	0.0294125	0.0319596	-0.00624721	-0.012615	-0.0406333
1.019	0.0243182	0.0370538	0.0268654	0.00776196	0.00139416	-0.0151621	-0.0164357
1.02	0.0294125	0.030686	0.0421481	0.0230447	-0.00242653	-0.0151621	-0.00242653
1.021	0.0294125	0.0294125	0.0294125	0.0434217	0.00266772	-0.0113414	-0.0177092
1.022	0.0268654	0.0332332	0.0446952	0.0230447	0.00903552	-0.00115297	-0.0215299
1.023	0.0154033	0.0446952	0.0446952	0.039601	0.00139416	-0.00370009	-0.0100679
1.024	0.039601	0.0281389	0.030686	0.039601	0.0268654	-0.0100679	-0.0100679
1.025	0.0294125	0.0332332	0.0268654	0.0332332	0.00266772	0.0166769	0.00776196
1.026	0.0115826	0.0357803	0.0421481	0.0268654	0.000120594	0.00521484	-0.00242653
1.027	0.0141298	0.0281389	0.0345067	0.0421481	0.00776196	0.0154033	0.00776196
1.028	0.0294125	0.039601	0.0345067	0.039601	0.0179504	-0.00370009	0.0154033
1.029	0.0370538	0.0446952	0.0243182	0.0625251	0.0064884	0.019224	0.00776196
1.03	0.030686	0.0204976	0.0446952	0.0268654	0.0103091	0.0230447	-0.0100679
1.031	0.019224	0.0370538	0.0421481	0.0332332	0.0281389	0.00266772	0.00903552
1.032	0.019224	0.0281389	0.039601	0.0446952	0.0166769	0.00266772	0.0281389
1.033	0.00521484	0.0294125	0.0268654	0.0408745	-0.00115297	-0.00115297	-0.00879433
1.034	0.00903552	0.0230447	0.0332332	0.0255918	-0.00242653	0.000120594	0.0128562
1.035	0.0217711	0.030686	0.0472423	0.039601	0.00394128	-0.0113414	-0.0151621
1.036	0.00139416	0.0166769	0.0179504	0.039601	-0.0164357	-0.0113414	-0.012615
1.037	0.00521484	0.0217711	0.00903552	0.030686	-0.0113414	-0.0368127	-0.0278977
1.038	0.0141298	0.0179504	0.0243182	0.0154033	-0.00370009	-0.032992	-0.0278977
1.039	-0.00497365	0.0255918	0.0154033	0.0383274	0.0115826	-0.0470011	-0.0266242
1.04	0.00139416	0.0128562	0.0166769	0.0281389	0.00521484	-0.0470011	-0.0457276
1.041	0.00394128	0.00521484	0.00903552	0.00521484	-0.00370009	-0.0508218	-0.0470011
1.042	-0.00497365	-0.00879433	0.00521484	0.00903552	-0.0113414	-0.0559161	-0.0559161
1.043	0.0103091	0.0166769	0.0128562	0.0230447	-0.0177092	-0.0559161	-0.044454
1.044	0.00521484	-0.00115297	0.00903552	0.0332332	-0.00624721	-0.0788402	-0.0711988
1.045	-0.00752077	-0.00370009	0.00903552	-0.00115297	-0.0100679	-0.0750195	-0.0750195
1.046	-0.00242653	-0.00624721	0.0128562	-0.0164357	-0.0228035	-0.0686517	-0.0775666
1.047	-0.00752077	-0.00242653	0.0128562	0.00776196	-0.0113414	-0.0750195	-0.0584632
1.048	-0.0138886	0.00139416	0.00521484	0.00394128	-0.0113414	-0.0953964	-0.0890287
1.049	-0.00242653	-0.0177092	0.00776196	0.00903552	-0.0342655	-0.105585	-0.0903022
1.05	-0.0240771	-0.0164357	0.00776196	-0.00624721	-0.0177092	-0.0788402	-0.0826608
1.051	-0.00497365	-0.0228035	0.000120594	0.0064884	-0.0151621	-0.085208	-0.0890287
1.052	-0.0228035	-0.0189828	-0.00752077	0.0128562	-0.0189828	-0.101764	-0.0826608
1.053	-0.012615	-0.0266242	-0.00624721	0.000120594	-0.0406333	-0.0928493	-0.110679
1.054	-0.00242653	-0.0138886	0.0128562	-0.00115297	-0.0317184	-0.110679	-0.0979436
1.055	-0.0215299	-0.0164357	-0.0164357	-0.00242653	-0.0215299	-0.0915758	-0.0979436
1.056	-0.0304449	-0.0177092	-0.0177092	-0.00624721	-0.0368127	-0.108132	-0.103038
1.057	-0.0342655	-0.0164357	0.0103091	-0.0266242	-0.0304449	-0.0890287	-0.100491
1.058	-0.0278977	-0.0215299	0.00139416	-0.0164357	-0.0189828	-0.0877551	-0.105585
1.059	-0.0189828	-0.00497365	-0.0151621	-0.00370009	-0.0304449	-0.0597367	-0.0877551
1.06	-0.0228035	-0.0228035	-0.0202564	-0.0164357	-0.0278977	-0.0826608	-0.0903022
1.061	-0.0253506	-0.012615	0.00266772	0.00394128	-0.0240771	-0.0979436	-0.0826608
1.062	-0.00497365	0.000120594	-0.00497365	-0.0100679	-0.0342655	-0.0571896	-0.0788402
1.063	-0.0240771	-0.00242653	-0.0138886	-0.012615	-0.0240771	-0.0775666	-0.0699252
1.064	-0.012615	-0.00242653	-0.00115297	-0.0138886	-0.0189828	-0.0482747	-0.0571896
1.065	-0.0202564	-0.00370009	0.00521484	-0.00624721	-0.0202564	-0.0482747	-0.0711988
1.066	-0.00879433	0.00521484	-0.00370009	0.000120594	-0.0380862	-0.0559161	-0.0571896
1.067	0.00903552	-0.00370009	0.000120594	0.0103091	-0.00752077	-0.0482747	-0.0508218
1.068	-0.00752077	0.00903552	0.00521484	-0.00370009	-0.0177092	-0.0470011	-0.0317184
1.069	-0.0113414	-0.00115297	0.0103091	0.00394128	-0.0215299	-0.0240771	-0.0291713
1.07	0.0115826	0.00776196	0.0115826	0.00903552	0.00903552	-0.0266242	-0.0291713
1.071	0.0103091	0.0128562	0.0217711	0.0128562	-0.00115297	0.00139416	-0.0355391
1.072	0.00266772	0.00903552	0.0268654	0.00776196	-0.0177092	-0.0177092	-0.0228035
1.073	-0.00879433	0.0243182	0.0179504	0.0128562	-0.0240771	-0.00497365	-0.0113414
1.074	0.00394128	0.0166769	0.0230447	0.030686	0.00394128	-0.00115297	0.00139416
1.075	0.019224	0.0179504	0.0204976	0.019224	0.00394128	-0.00115297	0.00394128
1.076	0.00776196	0.0230447	0.0357803	0.0217711	0.030686	0.00776196	0.0115826
1.077	0.00394128	0.0166769	0.0319596	0.019224	-0.00497365	0.0064884	0.0064884
1.078	0.0179504	0.0204976	0.0103091	0.0319596	0.00394128	0.0243182	-0.00624721
1.079	0.0179504	0.0294125	0.00903552	0.0319596	-0.00115297	0.0243182	0.0230447
1.08	0.0319596	0.019224	0.0294125	0.00903552	0.00139416	0.0204976	0.00394128
1.081	0.0294125	0.0230447	0.0319596	0.0268654	0.00266772	0.0128562	0.00903552
1.082	0.0166769	0.0294125	0.0103091	0.0345067	-0.00752077	0.0141298	0.0268654
1.083	0.0115826	0.0370538	0.0319596	0.0268654	-0.012615	0.0204976	0.0128562
1.084	0.0204976	0.0243182	0.0345067	0.0115826	0.0115826	0.030686	0.0357803
1.085	0.0408745	0.0243182	0.0332332	0.0255918	-0.00624721	0.0383274	0.0357803
1.086	0.039601	0.0294125	0.0319596	0.0255918	0.00903552	0.00776196	0.039601
1.087	0.0166769	0.030686	0.0345067	0.0217711	0.00903552	0.0243182	0.0281389
1.088	0.0281389	0.0294125	0.0383274	0.039601	0.00903552	0.039601	0.0497895
1.089	0.0434217	0.0204976	0.0332332	0.039601	0.0064884	0.0281389	0.030686
1.09	0.0268654	0.0281389	0.0446952	0.0370538	0.0141298	0.0217711	0.0294125
1.091	0.030686	0.0497895	0.0230447	0.0408745	0.0064884	0.019224	0.0446952
1.092	0.0243182	0.030686	0.0472423	0.039601	0.00776196	0.0383274	0.0319596
1.093	0.0230447	0.0332332	0.0357803	0.0332332	0.00903552	0.0332332	0.0459688
1.094	0.0357803	0.0357803	0.0332332	0.0485159	0.0064884	0.0268654	0.0446952
1.095	0.0243182	0.0332332	0.0421481	0.039601	0.0294125	0.0383274	0.0472423
1.096	0.0217711	0.030686	0.0459688	0.0357803	0.00521484	0.0332332	0.0408745
1.097	0.0345067	0.0408745	0.0281389	0.0599779	0.0064884	0.0166769	0.0332332
1.098	0.0204976	0.0408745	0.0217711	0.0345067	0.00139416	0.0294125	0.039601
1.099	0.0281389	0.0370538	0.0345067	0.0268654	0.000120594	0.0345067	0.0472423
1.1	0.039601	0.0319596	0.0345067	0.0446952	-0.00497365	0.0255918	0.039601
1.101	0.0255918	0.0446952	0.0141298	0.0345067	-0.0113414	0.0243182	0.0332332
1.102	0.0472423	0.0217711	0.0179504	0.00776196	0.0103091	0.0319596	0.039601
1.103	0.0294125	0.0243182	0.0625251	0.019224	0.0141298	0.019224	0.0383274
1.104	0.019224	0.0561573	0.039601	0.0434217	0.0383274	-0.0890287	0.0332332
1.105	0.0319596	0.0408745	0.0332332	0.0230447	0.156769	-1.02764	0.0421481
1.106	0.0485159	0.0268654	-0.0164357	0.0727136	0.0103091	-2.82209	-0.0164357
1.107	0.0357803	-0.0291713	-0.143792	0.039601	-0.504209	-4.41404	-1.10278
1.108	0.0421481	-0.085208	-0.299166	-0.105585	-1.1066	-5.43544	-3.40029
1.109	0.0268654	-0.142518	-0.440531	-0.333552	-1.60202	-6.06457	-5.34374
1.11	0.00903552	-0.232941	-0.560246	-0.572982	-2.04904	-6.45556	-6.41862
1.111	-0.0215299	-0.294072	-0.692696	-0.784393	-2.48077	-6.73192	-7.02229
1.112	-0.0457276	-0.347562	-0.851892	-0.975427	-2.86539	-6.96244	-7.35597
1.113	-0.044454	-0.431617	-0.928305	-1.18174	-3.22836	-7.12418	-7.58775
1.114	-0.0737459	-0.46855	-1.03401	-1.36896	-3.5684	-7.28592	-7.75841
1.115	-0.0775666	-0.511851	-1.14608	-1.5307	-3.85367	-7.41073	-7.88195
1.116	-0.103038	-0.558972	-1.23396	-1.68989	-4.11475	-7.55209	-7.97237
1.117	-0.108132	-0.615009	-1.2849	-1.81852	-4.36564	-7.65525	-8.08189
1.118	-0.117047	-0.623924	-1.35367	-1.94206	-4.55923	-7.73931	-8.1685
1.119	-0.124688	-0.663404	-1.42754	-2.04777	-4.74389	-7.82846	-8.24491
1.12	-0.146339	-0.707979	-1.47721	-2.14201	-4.87507	-7.89341	-8.30859
1.121	-0.161622	-0.730903	-1.52051	-2.22861	-5.02153	-7.9469	-8.36208
1.122	-0.167989	-0.748733	-1.57273	-2.30375	-5.14379	-7.96345	-8.40793
1.123	-0.178178	-0.761469	-1.58419	-2.3738	-5.24058	-7.98638	-8.42448
1.124	-0.196008	-0.778025	-1.61603	-2.41965	-5.29152	-7.99657	-8.40283
1.125	-0.183272	-0.795855	-1.65806	-2.47186	-5.33483	-8.00548	-8.36463
1.126	-0.194734	-0.811137	-1.66188	-2.50115	-5.3552	-7.99275	-8.29331
1.127	-0.194734	-0.814958	-1.68735	-2.53299	-5.40232	-7.96855	-8.21434
1.128	-0.208743	-0.830241	-1.69754	-2.54955	-5.41633	-7.88831	-8.13793
1.129	-0.215111	-0.841703	-1.68735	-2.57757	-5.41506	-7.81699	-8.00166
1.13	-0.198555	-0.840429	-1.67461	-2.57502	-5.40487	-7.68837	-7.85902
1.131	-0.20747	-0.823873	-1.69626	-2.59412	-5.37558	-7.56228	-7.71511
1.132	-0.221479	-0.841703	-1.68225	-2.58521	-5.32973	-7.43875	-7.51007
1.133	-0.210017	-0.82642	-1.67206	-2.57502	-5.25841	-7.27318	-7.34068
1.134	-0.204923	-0.835335	-1.68353	-2.56356	-5.18964	-7.09743	-7.14455
1.135	-0.217658	-0.832788	-1.67206	-2.55719	-5.12341	-6.92423	-6.94461
1.136	-0.22912	-0.816232	-1.66315	-2.5228	-5.04955	-6.7472	-6.75357
1.137	-0.221479	-0.8226	-1.64914	-2.52917	-5.00752	-6.5498	-6.55235
1.138	-0.212564	-0.823873	-1.62367	-2.50243	-4.95021	-6.3524	-6.34603
1.139	-0.230394	-0.798402	-1.6224	-2.47441	-4.88144	-6.16137	-6.15118
1.14	-0.213838	-0.785666	-1.60966	-2.45276	-4.81012	-5.95632	-5.96651
1.141	-0.216385	-0.788213	-1.58546	-2.44257	-4.74899	-5.73982	-5.76147
1.142	-0.210017	-0.761469	-1.55362	-2.38144	-4.65474	-5.53223	-5.57425
1.143	-0.202376	-0.750007	-1.52433	-2.35724	-4.55541	-5.31445	-5.37176
1.144	-0.21129	-0.755101	-1.49504	-2.32413	-4.45989	-5.08775	-5.18709
1.145	-0.206196	-0.744912	-1.47594	-2.26936	-4.34781	-4.87252	-4.9604
1.146	-0.202376	-0.744912	-1.45811	-2.22352	-4.24084	-4.67257	-4.74007
1.147	-0.196008	-0.707979	-1.39825	-2.18149	-4.10839	-4.45352	-4.5414
1.148	-0.185819	-0.700338	-1.36641	-2.12927	-3.9874	-4.25612	-4.32107
1.149	-0.178178	-0.688876	-1.33202	-2.07833	-3.86131	-4.06763	-4.10584
1.15	-0.184546	-0.67614	-1.30018	-2.02739	-3.73778	-3.86514	-3.90207
1.151	-0.190914	-0.644301	-1.26325	-1.9739	-3.56203	-3.66901	-3.68939
1.152	-0.18964	-0.626471	-1.20594	-1.92168	-3.42576	-3.49835	-3.50345
1.153	-0.179452	-0.611189	-1.18302	-1.85546	-3.30604	-3.30732	-3.29968
1.154	-0.164169	-0.572982	-1.14608	-1.78669	-3.16213	-3.13157	-3.11883
1.155	-0.164169	-0.575529	-1.10278	-1.73702	-3.03859	-2.97619	-2.95836
1.156	-0.155254	-0.560246	-1.03528	-1.67843	-2.91251	-2.83355	-2.80553
1.157	-0.139971	-0.528407	-1.04293	-1.60584	-2.77624	-2.67181	-2.63106
1.158	-0.155254	-0.511851	-0.988162	-1.55999	-2.63615	-2.53809	-2.45658
1.159	-0.155254	-0.509304	-0.941041	-1.50905	-2.50243	-2.38526	-2.31649
1.16	-0.138698	-0.467276	-0.914296	-1.44155	-2.39927	-2.25663	-2.17639
1.161	-0.11832	-0.458361	-0.869721	-1.38042	-2.28592	-2.1229	-2.04394
1.162	-0.127236	-0.435437	-0.834062	-1.32311	-2.16748	-2.00446	-1.92805
1.163	-0.110679	-0.439258	-0.802223	-1.27344	-2.06305	-1.89876	-1.78159
1.164	-0.104311	-0.403598	-0.776751	-1.20339	-1.96753	-1.78669	-1.68225
1.165	-0.11832	-0.371759	-0.732177	-1.15118	-1.86055	-1.68098	-1.574
1.166	-0.0941229	-0.380674	-0.700338	-1.11679	-1.77904	-1.58037	-1.47594
1.167	-0.0992171	-0.351382	-0.663404	-1.05057	-1.67843	-1.50905	-1.3766
1.168	-0.0941229	-0.337373	-0.639207	-1.01109	-1.62112	-1.40716	-1.26325
1.169	-0.103038	-0.316996	-0.607368	-0.963965	-1.52943	-1.34603	-1.19448
1.17	-0.0826608	-0.291525	-0.581897	-0.925758	-1.44664	-1.25943	-1.10915
1.171	-0.064831	-0.295345	-0.546237	-0.89774	-1.39061	-1.17792	-1.03656
1.172	-0.0711988	-0.278789	-0.538596	-0.816232	-1.31547	-1.12061	-0.970333
1.173	-0.0801137	-0.253318	-0.509304	-0.78694	-1.23651	-1.06075	-0.885004
1.174	-0.064831	-0.252044	-0.462182	-0.765289	-1.19448	-0.997077	-0.831515
1.175	-0.0571896	-0.234215	-0.435437	-0.727082	-1.12698	-0.930852	-0.78694
1.176	-0.0610103	-0.204923	-0.420154	-0.665952	-1.07094	-0.851892	-0.709253
1.177	-0.0737459	-0.174357	-0.39723	-0.644301	-1.02892	-0.811137	-0.648122
1.178	-0.0406333	-0.193461	-0.364118	-0.623924	-0.9767	-0.761469	-0.615009
1.179	-0.0419069	-0.180725	-0.356476	-0.584444	-0.934673	-0.720715	-0.536048
1.18	-0.0559161	-0.166716	-0.356476	-0.550058	-0.899013	-0.668499	-0.500389
1.181	-0.0495483	-0.161622	-0.32209	-0.54369	-0.849344	-0.63666	-0.457088
1.182	-0.0431805	-0.147612	-0.313175	-0.522039	-0.818779	-0.593359	-0.420154
1.183	-0.0419069	-0.129783	-0.301713	-0.474917	-0.794581	-0.585717	-0.394683
1.184	-0.0368127	-0.13233	-0.290251	-0.462182	-0.743639	-0.552605	-0.33992
1.185	-0.0304449	-0.15398	-0.267327	-0.463456	-0.702885	-0.518219	-0.306808
1.186	-0.0291713	-0.127236	-0.255865	-0.445626	-0.681234	-0.504209	-0.278789
1.187	-0.0278977	-0.13615	-0.254592	-0.404872	-0.67614	-0.478738	-0.253318
1.188	-0.0342655	-0.129783	-0.255865	-0.395957	-0.634113	-0.446899	-0.22912
1.189	-0.0266242	-0.103038	-0.230394	-0.388315	-0.595906	-0.430343	-0.203649
1.19	-0.0380862	-0.127236	-0.220205	-0.361571	-0.585717	-0.409966	-0.167989
1.191	-0.0304449	-0.117047	-0.224026	-0.347562	-0.578076	-0.387042	-0.152707
1.192	-0.0240771	-0.0979436	-0.20747	-0.342467	-0.533501	-0.353929	-0.123415
1.193	-0.0228035	-0.0979436	-0.187093	-0.346288	-0.502936	-0.337373	-0.101764
1.194	-0.0202564	-0.0750195	-0.188366	-0.301713	-0.497842	-0.311902	-0.0979436
1.195	-0.0202564	-0.103038	-0.180725	-0.309355	-0.466003	-0.28643	-0.0546425
1.196	-0.00115297	-0.0686517	-0.157801	-0.285157	-0.474917	-0.236762	-0.0470011
1.197	-0.0406333	-0.0635574	-0.131056	-0.271148	-0.466003	-0.224026	-0.0304449
1.198	-0.0240771	-0.0597367	-0.13615	-0.238035	-0.440531	-0.194734	-0.0202564
1.199	-0.0138886	-0.0482747	-0.133603	-0.222752	-0.425249	-0.199828	0.0154033
1.2	-0.00879433	-0.0661046	-0.101764	-0.226573	-0.387042	-0.164169	0.039601
1.201	-0.00752077	-0.0508218	-0.105585	-0.199828	-0.350109	-0.169263	0.0854492
1.202	-0.0100679	-0.0470011	-0.122141	-0.187093	-0.359023	-0.146339	0.0765342
1.203	-0.0202564	-0.0380862	-0.104311	-0.170537	-0.328458	-0.143792	0.103279
1.204	-0.00115297	-0.0278977	-0.0775666	-0.174357	-0.311902	-0.142518	0.109647
1.205	-0.00497365	-0.0355391	-0.0826608	-0.175631	-0.290251	-0.13615	0.118562
1.206	-0.00879433	-0.0278977	-0.0839344	-0.161622	-0.281336	-0.141245	0.119835
1.207	0.00139416	-0.0304449	-0.0826608	-0.131056	-0.258412	-0.134877	0.124929
1.208	-0.00242653	-0.0457276	-0.076293	-0.142518	-0.244403	-0.123415	0.131297
1.209	-0.00624721	-0.0406333	-0.0826608	-0.156527	-0.227847	-0.101764	0.142759
1.21	-0.00752077	-0.0278977	-0.0775666	-0.179452	-0.2253	-0.0775666	0.161863
1.211	0.00903552	-0.0317184	-0.0661046	-0.105585	-0.21129	-0.110679	0.161863
1.212	-0.00752077	-0.0368127	-0.0610103	-0.138698	-0.194734	-0.0890287	0.187334
1.213	-0.0164357	-0.00497365	-0.0635574	-0.108132	-0.181999	-0.0711988	0.174598
1.214	0.000120594	-0.0228035	-0.0571896	-0.113226	-0.193461	-0.0724724	0.166957
1.215	0.00266772	-0.0113414	-0.0622839	-0.120868	-0.187093	-0.0635574	0.18606
1.216	-0.0228035	-0.0368127	-0.0431805	-0.0992171	-0.162895	-0.0520954	0.192428
1.217	0.000120594	-0.0202564	-0.0520954	-0.0903022	-0.162895	-0.0508218	0.197522
1.218	-0.00624721	-0.00370009	-0.0597367	-0.100491	-0.155254	-0.0368127	0.201343
1.219	0.00903552	-0.0113414	-0.0393598	-0.0928493	-0.145065	-0.0278977	0.211532
1.22	0.0064884	-0.00752077	-0.0699252	-0.104311	-0.13615	-0.0202564	0.212805
1.221	0.00139416	-0.012615	-0.0393598	-0.0915758	-0.15398	-0.0113414	0.216626
1.222	0.00903552	0.00394128	-0.0342655	-0.064831	-0.13615	0.00266772	0.231909
1.223	0.0115826	-0.00624721	-0.0304449	-0.0699252	-0.119594	0.00521484	0.231909
1.224	0.0179504	0.0064884	-0.0355391	-0.0775666	-0.129783	-0.00624721	0.228088
1.225	0.000120594	-0.0164357	-0.0202564	-0.0520954	-0.113226	0.00776196	0.230635
1.226	0.0217711	-0.00624721	-0.0266242	-0.0622839	-0.0953964	0.0230447	0.233182
1.227	0.0166769	-0.00624721	-0.0113414	-0.0559161	-0.0979436	0.0204976	0.245918
1.228	0.00139416	-0.00115297	-0.0278977	-0.0673781	-0.09667	0.0141298	0.23955
1.229	0.0103091	-0.00115297	-0.0266242	-0.0457276	-0.0941229	0.0179504	0.251012
1.23	0.00903552	-0.00624721	-0.00242653	-0.0520954	-0.0839344	0.0166769	0.258653
1.231	0.00266772	0.0166769	-0.00879433	-0.0635574	-0.0711988	0.0332332	0.253559
1.232	0.0115826	-0.0113414	-0.012615	-0.0266242	-0.0711988	0.0294125	0.240824
1.233	-0.00752077	0.0179504	-0.00624721	-0.0304449	-0.0597367	0.0472423	0.248465
1.234	0.0064884	0.0154033	-0.00370009	-0.0355391	-0.0559161	0.0548837	0.273936
1.235	0.00521484	0.0204976	0.00394128	-0.0419069	-0.0610103	0.0332332	0.253559
1.236	0.0064884	0.0115826	-0.00879433	-0.0240771	-0.0546425	0.0485159	0.25738
1.237	0.0128562	0.0154033	-0.00752077	-0.0202564	-0.0622839	0.0548837	0.251012
1.238	-0.00370009	0.00903552	-0.00624721	-0.0368127	-0.0457276	0.0574308	0.262474
1.239	0.00903552	0.0179504	0.0103091	-0.0406333	-0.0380862	0.0663457	0.271389
1.24	0.0103091	0.00776196	0.00394128	-0.0317184	-0.0431805	0.0676193	0.270115
1.241	0.0141298	0.0217711	-0.00370009	-0.0113414	-0.0380862	0.07144	0.261201
1.242	0.0230447	0.0179504	0.00394128	-0.012615	-0.0189828	0.0612515	0.262474
1.243	0.0179504	0.0128562	0.0319596	-0.0177092	-0.0215299	0.0536101	0.265021
1.244	0.0370538	0.0204976	0.00266772	-0.00497365	-0.0278977	0.0752607	0.27521
1.245	0.0103091	0.0166769	-0.00242653	0.00521484	-0.0215299	0.0688929	0.277757
1.246	0.0217711	0.00394128	0.019224	-0.0151621	-0.0138886	0.0739871	0.267568
1.247	0.0179504	0.0166769	0.0243182	-0.0228035	-0.0151621	0.0739871	0.291766
1.248	0.00776196	0.0217711	0.00266772	0.00776196	-0.0240771	0.0905434	0.276483
1.249	0.0128562	0.0128562	0.0141298	0.00394128	-0.0100679	0.0803549	0.29304
1.25	0.0268654	0.0179504	0.0243182	0.000120594	-0.00752077	0.0841756	0.280304
1.251	0.0141298	0.0204976	0.0141298	-0.00370009	-0.00624721	0.0930905	0.284125
1.252	0.00139416	0.0243182	0.0281389	0.0179504	-0.00624721	0.091817	0.280304
1.253	0.0064884	0.019224	0.0434217	0.0166769	-0.00752077	0.0905434	0.285398
1.254	0.0179504	0.0268654	0.0383274	0.0064884	0.00266772	0.0905434	0.291766
1.255	0.0217711	0.0383274	0.0128562	0.019224	0.0141298	0.091817	0.291766
1.256	0.0281389	0.0434217	0.0166769	0.0230447	0.0243182	0.0969112	0.287945
1.257	0.00903552	0.0204976	0.030686	0.0103091	0.0154033	0.105826	0.281577
1.258	0.00394128	0.0561573	0.0268654	0.000120594	0.0217711	0.0943641	0.287945
1.259	0.0268654	0.0294125	0.0294125	0.0204976	0.0332332	0.130024	0.294313
1.26	0.0281389	0.0179504	0.051063	0.0357803	0.0230447	0.1071	0.29304
1.261	0.00394128	0.0370538	0.0459688	0.0064884	0.0319596	0.117288	0.299407
1.262	0.0217711	0.0357803	0.0421481	0.0255918	0.0421481	0.112194	0.284125
1.263	0.000120594	0.0408745	0.0294125	0.0243182	0.039601	0.114741	0.285398
1.264	0.030686	0.0408745	0.0459688	0.039601	0.0408745	0.112194	0.300681
1.265	0.0141298	0.0459688	0.0459688	0.0166769	0.0434217	0.109647	0.294313
1.266	0.0281389	0.0281389	0.0497895	0.0268654	0.0485159	0.122382	0.300681
1.267	0.039601	0.039601	0.030686	0.0408745	0.0345067	0.130024	0.27903
1.268	0.0141298	0.0383274	0.0319596	0.0421481	0.0472423	0.118562	0.289219
1.269	0.0383274	0.0243182	0.0548837	0.0370538	0.0446952	0.11092	0.280304
1.27	0.0166769	0.0434217	0.0536101	0.0332332	0.0485159	0.132571	0.295587
1.271	0.0141298	0.0319596	0.0434217	0.0625251	0.0446952	0.112194	0.277757
1.272	0.0281389	0.0446952	0.0497895	0.0446952	0.0625251	0.127477	0.289219
1.273	0.0319596	0.0383274	0.0637986	0.0345067	0.0587044	0.131297	0.29686
1.274	0.0103091	0.0446952	0.0434217	0.0536101	0.0650722	0.132571	0.291766
1.275	0.0179504	0.039601	0.0497895	0.0497895	0.0650722	0.131297	0.287945
1.276	0.0141298	0.0332332	0.0612515	0.0332332	0.0536101	0.124929	0.284125
1.277	0.0166769	0.0561573	0.0637986	0.0408745	0.0879963	0.122382	0.286672
1.278	0.0141298	0.051063	0.0421481	0.0421481	0.0625251	0.136392	0.281577
1.279	0.0166769	0.0536101	0.0408745	0.0625251	0.0612515	0.131297	0.284125
1.28	0.0243182	0.0434217	0.0332332	0.0459688	0.0701664	0.136392	0.27903
1.281	0.019224	0.0459688	0.0663457	0.0319596	0.0765342	0.140212	0.284125
1.282	0.00266772	0.0459688	0.0383274	0.0459688	0.0739871	0.133845	0.280304
1.283	0.0204976	0.0332332	0.0548837	0.0536101	0.0752607	0.141486	0.276483
1.284	0.0255918	0.0472423	0.0472423	0.0357803	0.0854492	0.127477	0.289219
1.285	0.0230447	0.0332332	0.039601	0.0459688	0.0803549	0.133845	0.284125
1.286	0.0154033	0.039601	0.0472423	0.0536101	0.0803549	0.140212	0.270115
1.287	0.0230447	0.019224	0.051063	0.0459688	0.0727136	0.124929	0.27903
1.288	0.00521484	0.0294125	0.0574308	0.0536101	0.0854492	0.132571	0.277757
1.289	0.0166769	0.0370538	0.0637986	0.0599779	0.0765342	0.149127	0.276483
1.29	0.019224	0.0319596	0.0472423	0.0778078	0.0803549	0.133845	0.272663
1.291	0.0166769	0.0179504	0.039601	0.0485159	0.0905434	0.133845	0.265021
1.292	0.0179504	0.0370538	0.0637986	0.0446952	0.0956376	0.150401	0.272663
1.293	0.0141298	0.039601	0.051063	0.0612515	0.0752607	0.138939	0.27903
1.294	0.0141298	0.0370538	0.0625251	0.07144	0.0930905	0.142759	0.287945
1.295	0.00903552	0.030686	0.0612515	0.051063	0.103279	0.141486	0.272663
1.296	0.0128562	0.0421481	0.0472423	0.0587044	0.0930905	0.138939	0.272663
1.297	0.0064884	0.039601	0.0434217	0.0701664	0.0778078	0.145307	0.268842
1.298	0.0217711	0.030686	0.0472423	0.0446952	0.0905434	0.169504	0.267568
1.299	0.0141298	0.0434217	0.0548837	0.0408745	0.100732	0.154221	0.263748
1.3	0.00903552	0.0459688	0.039601	0.0497895	0.0994583	0.155495	0.262474
1.301	0.030686	0.0383274	0.0587044	0.0612515	0.0956376	0.154221	0.270115
1.302	0.0243182	0.0434217	0.0637986	0.0446952	0.0969112	0.14658	0.266295
1.303	0.0217711	0.0536101	0.0574308	0.051063	0.0892698	0.149127	0.273936
1.304	0.0103091	0.0383274	0.051063	0.0688929	0.0981848	0.151674	0.270115
1.305	0.0243182	0.0281389	0.0485159	0.0485159	0.0981848	0.147854	0.267568
1.306	0.0128562	0.0294125	0.0663457	0.0536101	0.0816285	0.141486	0.253559
1.307	0.0281389	0.0459688	0.0612515	0.0548837	0.0994583	0.142759	0.280304
1.308	0.019224	0.0255918	0.0599779	0.082902	0.103279	0.14658	0.272663
1.309	0.0166769	0.039601	0.0637986	0.0587044	0.0892698	0.163136	0.268842
1.31	0.019224	0.0357803	0.0599779	0.0459688	0.102005	0.158042	0.272663
1.311	0.0332332	0.0345067	0.0663457	0.0676193	0.0994583	0.14658	0.254833
1.312	0.0281389	0.0459688	0.0548837	0.0765342	0.109647	0.152948	0.276483
1.313	0.0179504	0.0408745	0.0676193	0.07144	0.0905434	0.149127	0.243371
1.314	0.0154033	0.0497895	0.0650722	0.0650722	0.0994583	0.151674	0.277757
1.315	0.0230447	0.0446952	0.0497895	0.0599779	0.112194	0.168231	0.271389
1.316	0.0281389	0.051063	0.0485159	0.0676193	0.119835	0.168231	0.247191
1.317	0.0230447	0.0383274	0.0612515	0.0548837	0.100732	0.152948	0.243371
1.318	0.0230447	0.0446952	0.0637986	0.0637986	0.11092	0.149127	0.243371
1.319	0.0166769	0.0357803	0.0536101	0.0650722	0.0969112	0.154221	0.253559
1.32	0.0141298	0.0472423	0.0625251	0.0701664	0.108373	0.159316	0.252286
1.321	0.0243182	0.0370538	0.0587044	0.0612515	0.0892698	0.16441	0.229361
1.322	0.0217711	0.0446952	0.0523366	0.0739871	0.104553	0.172051	0.251012
1.323	0.0243182	0.0370538	0.0739871	0.0676193	0.0981848	0.152948	0.238276
1.324	0.0255918	0.0459688	0.0548837	0.0676193	0.1071	0.163136	0.238276
1.325	0.019224	0.0446952	0.0561573	0.0472423	0.105826	0.173325	0.237003
1.326	0.0294125	0.0370538	0.0574308	0.0612515	0.119835	0.169504	0.228088
1.327	0.0204976	0.0383274	0.0587044	0.0892698	0.113467	0.141486	0.211532
1.328	0.0230447	0.0332332	0.0587044	0.0561573	0.112194	0.158042	0.20007
1.329	0.0217711	0.0370538	0.0574308	0.0485159	0.11092	0.174598	0.196249
1.33	0.0281389	0.0268654	0.0637986	0.0587044	0.11092	0.163136	0.191155
1.331	0.0243182	0.0446952	0.0446952	0.0765342	0.122382	0.159316	0.183513
1.332	0.0166769	0.0446952	0.0421481	0.0650722	0.123656	0.166957	0.169504
1.333	0.00903552	0.0281389	0.0561573	0.0727136	0.114741	0.145307	0.154221
1.334	0.0103091	0.0294125	0.0663457	0.0739871	0.112194	0.161863	0.14658
1.335	0.00903552	0.0383274	0.0485159	0.0676193	0.105826	0.154221	0.12875
1.336	0.0268654	0.0383274	0.0625251	0.0472423	0.122382	0.154221	0.12875
1.337	0.0230447	0.019224	0.0523366	0.0612515	0.114741	0.144033	0.122382
1.338	0.0154033	0.0421481	0.0459688	0.0676193	0.119835	0.172051	0.108373
1.339	0.0154033	0.0345067	0.0548837	0.0650722	0.100732	0.154221	0.108373
1.34	0.00776196	0.0268654	0.0663457	0.0676193	0.0969112	0.155495	0.0854492
1.341	0.0204976	0.0345067	0.0523366	0.0446952	0.113467	0.150401	0.105826
1.342	0.0243182	0.0204976	0.030686	0.0561573	0.11092	0.154221	0.0867227
1.343	-0.00115297	0.0370538	0.0548837	0.0561573	0.0956376	0.155495	0.0905434
1.344	0.0115826	0.019224	0.0523366	0.0485159	0.0943641	0.14658	0.0854492
1.345	0.0204976	0.030686	0.0434217	0.051063	0.100732	0.149127	0.0701664
1.346	0.0204976	0.0408745	0.0497895	0.0803549	0.100732	0.141486	0.0548837
1.347	0.0230447	0.0255918	0.0548837	0.0637986	0.0841756	0.14658	0.0739871
1.348	0.0230447	0.0166769	0.0434217	0.0472423	0.113467	0.136392	0.0650722
1.349	0.0103091	0.0294125	0.0497895	0.0599779	0.0930905	0.147854	0.0548837
1.35	0.0166769	0.0332332	0.0548837	0.0612515	0.0981848	0.136392	0.0472423
1.351	0.0128562	0.0230447	0.0523366	0.0497895	0.0981848	0.14658	0.0574308
1.352	0.019224	0.0179504	0.039601	0.0574308	0.114741	0.130024	0.0446952
1.353	0.0268654	0.0345067	0.051063	0.0536101	0.103279	0.159316	0.0548837
1.354	0.00903552	0.0421481	0.0472423	0.07144	0.0905434	0.142759	0.0574308
1.355	0.0064884	0.0230447	0.0446952	0.0383274	0.104553	0.124929	0.0243182
1.356	0.0230447	0.0243182	0.0345067	0.0446952	0.114741	0.154221	0.039601
1.357	0.0141298	0.039601	0.0446952	0.0612515	0.0930905	0.154221	0.0497895
1.358	0.0115826	0.0345067	0.0497895	0.0548837	0.091817	0.154221	0.051063
1.359	0.0179504	0.0217711	0.0332332	0.0561573	0.102005	0.151674	0.0561573
1.36	0.0166769	0.019224	0.0294125	0.0625251	0.0930905	0.166957	0.0472423
1.361	0.00394128	0.0319596	0.0357803	0.0574308	0.114741	0.136392	0.0637986
1.362	0.0243182	0.030686	0.0345067	0.0599779	0.0969112	0.154221	0.0485159
1.363	0.0217711	0.0255918	0.0497895	0.0561573	0.109647	0.170778	0.0536101
1.364	0.0064884	0.0345067	0.0408745	0.0536101	0.0956376	0.161863	0.0434217
1.365	0.0268654	0.030686	0.0421481	0.0497895	0.104553	0.141486	0.0599779
1.366	0.0255918	0.0204976	0.0357803	0.0612515	0.0943641	0.161863	0.0790813
1.367	0.00394128	0.039601	0.0459688	0.0446952	0.116015	0.159316	0.0701664
1.368	0.0217711	0.0281389	0.0421481	0.0574308	0.0994583	0.160589	0.0790813
1.369	0.0204976	0.0281389	0.0243182	0.0650722	0.105826	0.160589	0.0701664
1.37	0.0103091	0.0319596	0.0485159	0.0485159	0.102005	0.161863	0.0790813
1.371	0.0255918	0.0408745	0.0383274	0.0599779	0.0943641	0.136392	0.0548837
1.372	0.0179504	0.0255918	0.0459688	0.0536101	0.0981848	0.163136	0.0867227
1.373	0.0179504	0.0179504	0.0548837	0.0790813	0.0994583	0.156769	0.082902
1.374	0.0141298	0.0268654	0.0243182	0.0536101	0.108373	0.161863	0.0765342
1.375	0.0166769	0.030686	0.0548837	0.0536101	0.100732	0.158042	0.0790813
1.376	0.0281389	0.0294125	0.039601	0.051063	0.104553	0.172051	0.0943641
1.377	0.0204976	0.0243182	0.0446952	0.0536101	0.11092	0.16441	0.0816285
1.378	0.0179504	0.030686	0.0446952	0.0421481	0.0930905	0.149127	0.0854492
1.379	0.0103091	0.0255918	0.0294125	0.0536101	0.0905434	0.14658	0.0816285
1.38	0.00266772	0.0294125	0.0345067	0.0599779	0.0981848	0.152948	0.0994583
1.381	0.0217711	0.0319596	0.0357803	0.0497895	0.100732	0.152948	0.0956376
1.382	0.00521484	0.0281389	0.0294125	0.0383274	0.104553	0.166957	0.100732
1.383	0.0217711	0.00903552	0.0370538	0.0446952	0.0905434	0.161863	0.103279
1.384	0.019224	0.0217711	0.0434217	0.0574308	0.0930905	0.142759	0.103279
1.385	0.0128562	0.0357803	0.0230447	0.0523366	0.0841756	0.150401	0.109647
1.386	0.019224	0.0064884	0.0472423	0.039601	0.0956376	0.141486	0.0994583
1.387	-0.00115297	0.0128562	0.0497895	0.0497895	0.0981848	0.141486	0.1071
1.388	0.0128562	0.0179504	0.0230447	0.0574308	0.0841756	0.144033	0.0892698
1.389	0.0103091	0.0115826	0.0268654	0.0446952	0.0905434	0.155495	0.0943641
1.39	0.0154033	0.0166769	0.0332332	0.0485159	0.104553	0.135118	0.104553
1.391	0.0230447	0.0166769	0.0383274	0.0497895	0.0778078	0.137665	0.0956376
1.392	0.0179504	0.0243182	0.030686	0.0421481	0.0867227	0.141486	0.0981848
1.393	0.0115826	0.00521484	0.0408745	0.0370538	0.0969112	0.140212	0.0994583
1.394	-0.012615	0.00776196	0.0332332	0.0536101	0.0969112	0.144033	0.0981848
1.395	0.0128562	0.0141298	0.030686	0.039601	0.091817	0.130024	0.0905434
1.396	-0.00370009	0.0141298	0.0497895	0.0612515	0.100732	0.124929	0.0943641
1.397	0.00903552	0.0294125	0.0294125	0.0497895	0.0752607	0.132571	0.0905434
1.398	0.00776196	0.0103091	0.0319596	0.0421481	0.0879963	0.138939	0.1071
1.399	0.0064884	0.019224	0.0319596	0.0408745	0.0892698	0.12875	0.0969112
1.4	0.0141298	0.0268654	0.0255918	0.0446952	0.0803549	0.140212	0.0956376
1.401	0.00776196	0.0179504	0.0370538	0.0548837	0.0854492	0.141486	0.0943641
1.402	-0.00242653	0.0166769	0.0485159	0.0612515	0.0790813	0.123656	0.0803549
1.403	0.0128562	0.0294125	0.0230447	0.0523366	0.0905434	0.142759	0.0981848
1.404	0.00776196	0.0166769	0.0345067	0.0204976	0.0943641	0.12875	0.0969112
1.405	0.0128562	0.0166769	0.0332332	0.0485159	0.0816285	0.131297	0.0981848
1.406	0.0128562	0.00776196	0.039601	0.0459688	0.108373	0.138939	0.105826
1.407	0.0115826	0.0141298	0.0268654	0.051063	0.0892698	0.135118	0.105826
1.408	0.000120594	0.0128562	0.0281389	0.039601	0.0892698	0.131297	0.0994583
1.409	0.0103091	0.019224	0.0383274	0.0408745	0.0905434	0.132571	0.113467
1.41	0.0141298	0.0217711	0.039601	0.0536101	0.0803549	0.126203	0.109647
1.411	0.0281389	0.0408745	0.0485159	0.0587044	0.0905434	0.152948	0.0905434
1.412	-0.00624721	0.00903552	0.0472423	0.0548837	0.0752607	0.151674	0.113467
1.413	0.0243182	0.00903552	0.0281389	0.051063	0.1071	0.151674	0.126203
1.414	0.00139416	0.0141298	0.0446952	0.0650722	0.0854492	0.145307	0.0956376
1.415	0.00394128	0.019224	0.0357803	0.0472423	0.105826	0.127477	0.0943641
1.416	0.0064884	0.019224	0.0217711	0.0408745	0.0969112	0.14658	0.100732
1.417	-0.0100679	0.0154033	0.0383274	0.0497895	0.0981848	0.140212	0.103279
1.418	0.0103091	0.019224	0.0408745	0.0548837	0.091817	0.138939	0.0943641
1.419	0.0179504	0.0064884	0.0179504	0.0637986	0.0879963	0.138939	0.100732
1.42	0.00776196	0.0166769	0.0243182	0.039601	0.0867227	0.161863	0.0867227
1.421	0.0141298	0.0141298	0.0497895	0.0574308	0.0943641	0.149127	0.0981848
1.422	0.019224	0.0204976	0.0357803	0.0561573	0.103279	0.142759	0.0994583
1.423	0.00394128	0.0268654	0.0268654	0.0472423	0.0879963	0.144033	0.105826
1.424	0.0179504	0.0179504	0.039601	0.0281389	0.082902	0.163136	0.0930905
1.425	0.00903552	0.0179504	0.0294125	0.0434217	0.0854492	0.152948	0.108373
1.426	0.0230447	0.00903552	0.030686	0.0650722	0.0994583	0.14658	0.103279
1.427	0.0166769	0.019224	0.039601	0.0485159	0.105826	0.144033	0.0879963
1.428	0.00266772	0.0128562	0.0408745	0.0536101	0.0943641	0.145307	0.0981848
1.429	0.00521484	0.0103091	0.0281389	0.0472423	0.0905434	0.14658	0.0905434
1.43	0.0128562	0.0141298	0.0345067	0.0421481	0.0905434	0.135118	0.0956376
1.431	0.0115826	0.0217711	0.0281389	0.0408745	0.0905434	0.147854	0.0803549
1.432	0.0166769	0.00394128	0.0217711	0.0459688	0.0905434	0.155495	0.0905434
1.433	0.00266772	0.019224	0.0370538	0.0523366	0.0930905	0.12875	0.0841756
1.434	0.0115826	0.00139416	0.039601	0.0434217	0.0879963	0.138939	0.0790813
1.435	0.00521484	0.00521484	0.019224	0.051063	0.0905434	0.152948	0.0803549
1.436	-0.00497365	0.019224	0.0255918	0.0536101	0.100732	0.12875	0.07144
1.437	-0.0240771	0.019224	0.0294125	0.0485159	0.100732	0.152948	0.0816285
1.438	-0.00115297	0.000120594	0.0243182	0.0536101	0.0854492	0.141486	0.0701664
1.439	0.00139416	0.00776196	0.0268654	0.0345067	0.0969112	0.142759	0.0701664
1.44	-0.00115297	0.0154033	0.030686	0.0421481	0.0892698	0.137665	0.0612515
1.441	0.00266772	0.0179504	0.0281389	0.0383274	0.0956376	0.145307	0.0701664
1.442	-0.00115297	0.00521484	0.0179504	0.0587044	0.0854492	0.137665	0.0587044
1.443	0.0064884	0.0103091	0.039601	0.0446952	0.0867227	0.14658	0.0701664
1.444	-0.0113414	0.0103091	0.0497895	0.0485159	0.0879963	0.135118	0.0637986
1.445	0.00521484	0.0064884	0.0179504	0.051063	0.112194	0.138939	0.0803549
1.446	-0.00242653	0.00776196	0.019224	0.0332332	0.0867227	0.133845	0.0688929
1.447	0.00521484	0.000120594	0.0345067	0.0472423	0.0994583	0.140212	0.0739871
1.448	0.0064884	-0.00242653	0.039601	0.0599779	0.091817	0.130024	0.0536101
1.449	0.000120594	0.000120594	0.0345067	0.0485159	0.0981848	0.135118	0.0701664
1.45	0.00521484	0.00521484	0.0383274	0.0548837	0.0752607	0.12875	0.0548837
1.451	0.00776196	0.0141298	0.0345067	0.0485159	0.11092	0.131297	0.0523366
1.452	0.00521484	0.0166769	0.0319596	0.0370538	0.091817	0.132571	0.0485159
1.453	0.0128562	0.0154033	0.039601	0.0421481	0.0892698	0.132571	0.0548837
1.454	-0.0138886	0.0064884	0.0243182	0.051063	0.105826	0.145307	0.0727136
1.455	0.0064884	0.00394128	0.0446952	0.0497895	0.102005	0.14658	0.0587044
1.456	0.0128562	0.00394128	0.0332332	0.0599779	0.082902	0.144033	0.0701664
1.457	-0.00370009	0.0154033	0.0230447	0.0383274	0.105826	0.14658	0.0548837
1.458	-0.00242653	0.0166769	0.0268654	0.0459688	0.0981848	0.149127	0.0650722
1.459	-0.00370009	0.019224	0.0281389	0.051063	0.102005	0.14658	0.0790813
1.46	-0.00752077	0.0141298	0.0294125	0.0446952	0.0956376	0.14658	0.082902
1.461	0.0103091	0.0128562	0.0166769	0.0485159	0.0943641	0.147854	0.082902
1.462	-0.00624721	0.0166769	0.0345067	0.0408745	0.0981848	0.154221	0.0752607
1.463	0.0115826	0.00266772	0.0472423	0.0548837	0.0956376	0.145307	0.0765342
1.464	0.000120594	-0.00624721	0.0294125	0.0612515	0.0956376	0.159316	0.0739871
1.465	0.0141298	-0.00115297	0.039601	0.0497895	0.091817	0.169504	0.0765342
1.466	-0.00752077	0.0166769	0.030686	0.0446952	0.11092	0.151674	0.0905434
1.467	-0.00115297	-0.00879433	0.0332332	0.0612515	0.0981848	0.173325	0.0803549
1.468	0.00903552	-0.00879433	0.0408745	0.0536101	0.104553	0.161863	0.0879963
1.469	0.00776196	-0.012615	0.0217711	0.0536101	0.0981848	0.144033	0.0599779
1.47	0.0128562	0.019224	0.0370538	0.0446952	0.11092	0.141486	0.07144
1.471	-0.00624721	-0.0138886	0.0599779	0.0574308	0.102005	0.156769	0.0930905
1.472	0.0115826	0.000120594	0.0357803	0.0548837	0.104553	0.174598	0.091817
1.473	0.00139416	-0.00115297	0.0154033	0.0612515	0.0930905	0.149127	0.0879963
1.474	0.00521484	0.00521484	0.0345067	0.0497895	0.11092	0.161863	0.0943641
1.475	-0.0177092	0.00903552	0.0204976	0.030686	0.100732	0.169504	0.0765342
1.476	-0.00370009	0.0115826	0.0281389	0.0497895	0.100732	0.155495	0.0676193
1.477	-0.00242653	-0.0100679	0.0345067	0.0497895	0.0879963	0.151674	0.0701664
1.478	-0.0113414	0.000120594	0.0204976	0.0332332	0.114741	0.16441	0.0854492
1.479	0.00394128	0.000120594	0.0217711	0.0663457	0.108373	0.160589	0.0816285
1.48	0.0103091	-0.00242653	0.0204976	0.0485159	0.0879963	0.172051	0.0956376
1.481	-0.00497365	-0.012615	0.0281389	0.030686	0.0930905	0.166957	0.07144
1.482	-0.00242653	0.00776196	0.030686	0.0434217	0.105826	0.163136	0.0930905
1.483	-0.00115297	-0.00115297	0.019224	0.0548837	0.0969112	0.147854	0.0778078
1.484	0.0141298	-0.00115297	0.0115826	0.039601	0.0854492	0.161863	0.0854492
1.485	-0.00242653	-0.00115297	0.0319596	0.0332332	0.100732	0.151674	0.07144
1.486	-0.00370009	-0.0189828	0.0128562	0.051063	0.0790813	0.151674	0.0778078
1.487	-0.00879433	0.000120594	0.0370538	0.0370538	0.109647	0.149127	0.082902
1.488	0.00266772	-0.00115297	0.019224	0.0459688	0.0905434	0.138939	0.0803549
1.489	-0.012615	-0.0113414	0.0294125	0.0434217	0.0994583	0.140212	0.091817
1.49	-0.00115297	-0.0228035	0.0141298	0.0408745	0.0905434	0.131297	0.0739871
1.491	-0.0113414	-0.00370009	0.00903552	0.0497895	0.100732	0.141486	0.0867227
1.492	-0.00879433	-0.00624721	0.0154033	0.0408745	0.0905434	0.160589	0.0778078
1.493	-0.00370009	-0.012615	0.0128562	0.0472423	0.0816285	0.124929	0.0778078
1.494	-0.0228035	-0.00497365	0.0268654	0.039601	0.124929	0.130024	0.0752607
1.495	-0.0189828	0.00776196	0.0217711	0.0268654	0.0790813	0.138939	0.0803549
1.496	-0.0177092	-0.00242653	0.0128562	0.0485159	0.0905434	0.14658	0.0752607
1.497	-0.00879433	-0.0138886	0.0230447	0.0332332	0.118562	0.142759	0.0892698
1.498	-0.0164357	-0.00370009	0.00394128	0.0268654	0.0905434	0.121109	0.0892698
1.499	-0.0189828	-0.00370009	0.00266772	0.039601	0.091817	0.122382	0.0854492
1.5	-0.00624721	0.00266772	0.0064884	0.0561573	0.103279	0.137665	0.0867227
1.501	0.00394128	-0.012615	0.0204976	0.0230447	0.0981848	0.140212	0.0752607
1.502	-0.012615	0.00266772	0.0217711	0.0357803	0.0956376	0.131297	0.0943641
1.503	0.00266772	0.00394128	0.00394128	0.0497895	0.0892698	0.141486	0.0994583
1.504	-0.00624721	-0.00624721	0.0141298	0.0319596	0.0943641	0.127477	0.0879963
1.505	0.000120594	0.0064884	0.0281389	0.0434217	0.0981848	0.135118	0.0956376
1.506	-0.00624721	-0.00752077	0.0204976	0.0434217	0.0892698	0.135118	0.0879963
1.507	-0.00624721	0.0166769	0.00394128	0.0281389	0.0994583	0.141486	0.105826
1.508	0.00394128	-0.0291713	0.0128562	0.0332332	0.0943641	0.141486	0.109647
1.509	-0.00242653	-0.0138886	0.0204976	0.0345067	0.105826	0.141486	0.100732
1.51	-0.0100679	0.0141298	0.0128562	0.0497895	0.102005	0.152948	0.103279
1.511	-0.00242653	0.00266772	0.0166769	0.0370538	0.104553	0.142759	0.113467
1.512	-0.00370009	-0.0393598	0.0332332	0.0243182	0.105826	0.151674	0.105826
1.513	0.000120594	0.0103091	0.00776196	0.0434217	0.0905434	0.130024	0.104553
1.514	-0.00752077	0.00521484	0.0268654	0.0383274	0.0969112	0.138939	0.108373
1.515	-0.0113414	0.019224	0.0103091	0.0268654	0.102005	0.150401	0.091817
1.516	-0.00370009	-0.00115297	0.0115826	0.0408745	0.0956376	0.149127	0.105826
1.517	-0.00242653	0.0166769	0.0179504	0.039601	0.105826	0.141486	0.0930905
1.518	0.000120594	0.00521484	0.0128562	0.0230447	0.0892698	0.156769	0.109647
1.519	-0.00497365	0.00266772	0.0128562	0.0421481	0.103279	0.140212	0.118562
1.52	-0.012615	0.0128562	0.00521484	0.0408745	0.123656	0.14658	0.114741
1.521	-0.00115297	0.00903552	0.0204976	0.0370538	0.100732	0.155495	0.113467
1.522	0.0064884	0.019224	0.0204976	0.0217711	0.0905434	0.154221	0.114741
1.523	-0.00497365	-0.00115297	0.0255918	0.0345067	0.0981848	0.156769	0.116015
1.524	-0.0138886	-0.00752077	0.00903552	0.0332332	0.0943641	0.144033	0.117288
1.525	-0.00624721	0.0064884	0.0128562	0.0345067	0.104553	0.160589	0.114741
1.526	0.0128562	0.00139416	0.0179504	0.0446952	0.0956376	0.152948	0.116015
1.527	-0.012615	0.0115826	0.0128562	0.039601	0.0854492	0.141486	0.11092
1.528	-0.0100679	0.00903552	0.0141298	0.0332332	0.104553	0.144033	0.104553
1.529	-0.00752077	0.00521484	0.0166769	0.0370538	0.0994583	0.130024	0.108373
1.53	-0.00115297	0.00394128	0.0166769	0.0230447	0.1071	0.14658	0.121109
1.531	-0.0113414	-0.0113414	0.0166769	0.0294125	0.0956376	0.14658	0.103279
1.532	-0.0151621	0.00139416	0.0141298	0.0472423	0.0854492	0.140212	0.114741
1.533	-0.00370009	0.000120594	0.0115826	0.0345067	0.0994583	0.142759	0.109647
1.534	-0.0164357	-0.00624721	0.00521484	0.0472423	0.113467	0.137665	0.0943641
1.535	-0.00624721	0.019224	0.00394128	0.0408745	0.0943641	0.142759	0.116015
1.536	-0.00752077	0.000120594	0.0204976	0.0383274	0.0943641	0.124929	0.1071
1.537	-0.0100679	0.0103091	0.00903552	0.0294125	0.0905434	0.140212	0.102005
1.538	-0.012615	-0.00752077	0.0166769	0.0281389	0.0841756	0.135118	0.11092
1.539	-0.012615	-0.00879433	0.00266772	0.030686	0.0739871	0.135118	0.0994583
1.54	-0.012615	0.019224	0.0128562	0.0332332	0.1071	0.127477	0.0892698
1.541	-0.0177092	-0.00242653	0.00139416	0.019224	0.0854492	0.131297	0.103279
1.542	-0.00242653	-0.0113414	0.000120594	0.0255918	0.0816285	0.12875	0.0981848
1.543	0.00139416	0.0128562	0.0064884	0.0243182	0.091817	0.135118	0.091817
1.544	-0.00752077	0.00139416	0.0128562	0.0268654	0.091817	0.123656	0.0816285
1.545	-0.00624721	-0.00624721	0.0217711	0.0319596	0.0841756	0.130024	0.103279
1.546	-0.0113414	0.0064884	0.0115826	0.0268654	0.0969112	0.126203	0.0969112
1.547	0.000120594	0.00903552	0.00139416	0.0217711	0.0981848	0.136392	0.0905434
1.548	-0.00752077	-0.0113414	0.0179504	0.0319596	0.105826	0.131297	0.0956376
1.549	-0.00370009	-0.012615	0.0064884	0.0179504	0.0956376	0.131297	0.0905434
1.55	0.00394128	0.00394128	0.0154033	0.0294125	0.169504	0.130024	0.108373
1.551	-0.0177092	0.0179504	0.00776196	0.019224	0.0816285	0.130024	0.091817
1.552	-0.00752077	-0.00879433	0.0255918	0.0217711	0.0841756	0.135118	0.0854492
1.553	0.000120594	-0.0151621	0.0103091	0.0370538	0.0854492	0.132571	0.091817
1.554	0.000120594	0.00903552	0.0064884	0.0217711	0.102005	0.135118	0.0841756
1.555	-0.0113414	0.0064884	0.019224	0.019224	0.102005	0.131297	0.0803549
1.556	-0.0164357	0.00521484	0.0230447	0.0370538	0.0930905	0.126203	0.109647
1.557	-0.0113414	0.00903552	0.000120594	0.0268654	0.0981848	0.140212	0.0879963
1.558	0.019224	0.00521484	0.0179504	0.0179504	0.0969112	0.137665	0.0981848
1.559	-0.012615	0.00521484	0.0064884	0.0204976	0.0994583	0.142759	0.114741
1.56	-0.00624721	-0.00242653	0.0345067	0.0383274	0.0981848	0.133845	0.114741
1.561	-0.0151621	0.0103091	0.0166769	0.0383274	0.108373	0.142759	0.109647
1.562	-0.00115297	0.0166769	0.0128562	0.030686	0.0765342	0.142759	0.1071
1.563	0.00139416	0.0128562	0.0255918	0.0485159	0.0930905	0.142759	0.091817
1.564	-0.00370009	-0.00115297	0.000120594	0.0243182	0.0930905	0.140212	0.117288
1.565	-0.00242653	0.0179504	0.0064884	0.0421481	0.100732	0.144033	0.105826
1.566	0.0217711	0.00521484	0.0154033	0.0332332	0.109647	0.144033	0.113467
1.567	-0.00497365	0.0115826	0.0319596	0.0255918	0.0841756	0.142759	0.118562
1.568	-0.0215299	-0.00879433	0.0243182	0.0370538	0.0892698	0.123656	0.116015
1.569	0.000120594	0.0243182	0.0281389	0.0319596	0.0905434	0.147854	0.117288
1.57	-0.00242653	0.00394128	0.0243182	0.0370538	0.0905434	0.151674	0.112194
1.571	-0.00497365	-0.00370009	0.030686	0.051063	0.11092	0.138939	0.112194
1.572	0.000120594	0.0141298	0.019224	0.0370538	0.0879963	0.136392	0.124929
1.573	-0.012615	0.019224	0.0179504	0.0319596	0.0943641	0.140212	0.104553
1.574	-0.00370009	0.0064884	0.0179504	0.0536101	0.102005	0.154221	0.105826
1.575	-0.0100679	0.00394128	0.0115826	0.0472423	0.0854492	0.142759	0.113467
1.576	0.000120594	0.0154033	0.0115826	0.0459688	0.0854492	0.138939	0.118562
1.577	-0.0189828	0.0217711	0.0230447	0.0243182	0.109647	0.135118	0.104553
1.578	-0.0189828	-0.00752077	0.0141298	0.0345067	0.091817	0.152948	0.114741
1.579	-0.0138886	-0.00624721	0.0166769	0.0434217	0.102005	0.135118	0.0994583
1.58	-0.00115297	0.00266772	0.00394128	0.0294125	0.0879963	0.14658	0.126203
1.581	0.00139416	0.0141298	0.0332332	0.0166769	0.0854492	0.161863	0.116015
1.582	-0.0228035	0.0141298	0.0230447	0.0370538	0.0969112	0.142759	0.116015
1.583	-0.00752077	0.00394128	0.0154033	0.039601	0.0790813	0.132571	0.121109
1.584	-0.00115297	0.0103091	0.0204976	0.0319596	0.0803549	0.126203	0.108373
1.585	-0.0100679	0.0243182	0.0141298	0.039601	0.0727136	0.130024	0.11092
1.586	-0.0138886	-0.0113414	0.0115826	0.0294125	0.0930905	0.131297	0.11092
1.587	-0.0215299	0.00394128	0.0294125	0.0294125	0.0816285	0.122382	0.119835
1.588	0.00139416	0.0128562	0.0128562	0.0357803	0.0981848	0.121109	0.112194
1.589	-0.00497365	0.00394128	0.00903552	0.0204976	0.082902	0.121109	0.105826
1.59	-0.00370009	-0.0202564	0.0217711	0.0446952	0.0994583	0.14658	0.108373
1.591	-0.0100679	0.0230447	0.0128562	0.0332332	0.0892698	0.136392	0.121109
1.592	0.00139416	-0.00242653	0.0179504	0.0217711	0.0943641	0.112194	0.117288
1.593	-0.00752077	0.00266772	0.0281389	0.0204976	0.0879963	0.132571	0.105826
1.594	-0.00624721	0.0064884	0.0179504	0.039601	0.091817	0.121109	0.108373
1.595	-0.00370009	0.0141298	0.00521484	0.0370538	0.0905434	0.127477	0.103279
1.596	-0.0189828	-0.00497365	0.00139416	0.0255918	0.0981848	0.144033	0.112194
1.597	-0.00242653	-0.0240771	0.0141298	0.0255918	0.0943641	0.132571	0.124929
1.598	-0.00879433	0.00394128	0.000120594	0.0345067	0.0854492	0.141486	0.116015
1.599	-0.0228035	0.0103091	0.019224	0.0319596	0.0981848	0.126203	0.126203
1.6	-0.00879433	0.000120594	-0.00370009	0.0179504	0.0994583	0.132571	0.124929
1.601	-0.00624721	0.00903552	0.0179504	0.0268654	0.0994583	0.138939	0.123656
1.602	0.00521484	-0.00624721	0.0281389	0.0459688	0.0905434	0.140212	0.123656
1.603	-0.0253506	0.019224	0.019224	0.019224	0.100732	0.132571	0.11092
1.604	-0.00624721	-0.00752077	0.0179504	0.0166769	0.0841756	0.151674	0.132571
1.605	-0.0113414	-0.00115297	0.00776196	0.0268654	0.0854492	0.132571	0.116015
1.606	0.00394128	-0.00242653	0.0166769	0.0421481	0.091817	0.133845	0.133845
1.607	0.00521484	0.0064884	0.0243182	0.0255918	0.0994583	0.136392	0.135118
1.608	-0.00497365	-0.00624721	0.00776196	0.0370538	0.0930905	0.136392	0.145307
1.609	-0.00242653	-0.0100679	0.0154033	0.0383274	0.108373	0.136392	0.133845
1.61	-0.00115297	0.00139416	0.0332332	0.039601	0.100732	0.12875	0.131297
1.611	0.000120594	-0.00115297	0.0179504	0.039601	0.0930905	0.142759	0.136392
1.612	-0.00879433	0.000120594	0.019224	0.0370538	0.0956376	0.155495	0.137665
1.613	-0.00624721	0.000120594	0.0281389	0.051063	0.104553	0.141486	0.14658
1.614	0.0128562	0.00394128	0.0281389	0.0446952	0.0969112	0.140212	0.145307
1.615	-0.00879433	0.0128562	0.0204976	0.0383274	0.0981848	0.145307	0.150401
1.616	0.00394128	-0.00115297	0.019224	0.0345067	0.11092	0.147854	0.133845
1.617	0.00521484	0.0115826	0.0128562	0.0459688	0.0994583	0.141486	0.137665
1.618	0.00266772	0.0128562	0.0268654	0.0383274	0.082902	0.159316	0.132571
1.619	-0.0100679	0.0064884	0.0154033	0.0243182	0.0956376	0.150401	0.154221
1.62	0.000120594	0.0268654	0.0294125	0.0294125	0.0994583	0.152948	0.132571
1.621	0.000120594	0.00139416	0.0154033	0.039601	0.0905434	0.151674	0.163136
1.622	0.00139416	0.0064884	0.019224	0.0383274	0.0905434	0.155495	0.160589
1.623	0.0115826	0.0115826	0.0141298	0.0281389	0.091817	0.151674	0.147854
1.624	0.00266772	0.0064884	0.0383274	0.0408745	0.0892698	0.161863	0.136392
1.625	0.00394128	0.00903552	0.00521484	0.0332332	0.0930905	0.145307	0.144033
1.626	0.00266772	-0.00242653	0.0281389	0.0408745	0.0943641	0.142759	0.149127
1.627	-0.00497365	-0.0113414	0.0230447	0.0357803	0.0803549	0.158042	0.159316
1.628	0.000120594	0.00394128	0.0166769	0.039601	0.0663457	0.131297	0.149127
1.629	-0.0113414	0.00394128	0.0141298	0.0472423	0.0867227	0.147854	0.145307
1.63	-0.00624721	0.0064884	0.0217711	0.051063	0.0981848	0.150401	0.14658
1.631	0.00266772	0.00903552	0.0370538	0.0166769	0.0688929	0.14658	0.14658
1.632	0.00394128	0.00776196	0.0230447	0.051063	0.0905434	0.137665	0.161863
1.633	-0.012615	0.00394128	0.0345067	0.0408745	0.0994583	0.131297	0.14658
1.634	0.00266772	0.00394128	0.0230447	0.0204976	0.0943641	0.14658	0.141486
1.635	0.00266772	0.00903552	0.0204976	0.0345067	0.102005	0.140212	0.140212
1.636	-0.00370009	0.00903552	0.0281389	0.0408745	0.0854492	0.151674	0.158042
1.637	0.00903552	0.00903552	0.0230447	0.051063	0.0727136	0.147854	0.135118
1.638	0.00776196	0.00394128	0.0217711	0.0434217	0.0943641	0.142759	0.147854
1.639	-0.00370009	-0.00115297	0.0243182	0.0345067	0.0867227	0.12875	0.137665
1.64	-0.00752077	0.0141298	-0.00242653	0.0357803	0.0854492	0.135118	0.14658
1.641	0.000120594	0.00521484	0.0064884	0.0383274	0.07144	0.152948	0.140212
1.642	-0.0113414	-0.0100679	0.019224	0.0281389	0.0816285	0.135118	0.130024
1.643	0.000120594	0.000120594	0.0383274	0.0332332	0.0803549	0.135118	0.131297
1.644	-0.0113414	0.0179504	0.0141298	0.0434217	0.0879963	0.140212	0.141486
1.645	-0.00115297	0.0243182	0.0217711	0.0179504	0.0956376	0.130024	0.141486
1.646	-0.00497365	-0.0113414	0.0294125	0.0294125	0.0994583	0.150401	0.151674
1.647	-0.00497365	-0.0138886	0.0243182	0.0383274	0.0867227	0.142759	0.152948
1.648	-0.00242653	0.019224	0.019224	0.0548837	0.0841756	0.141486	0.12875
1.649	-0.00752077	0.0154033	0.0345067	0.0370538	0.0803549	0.141486	0.145307
1.65	0.0115826	-0.00370009	0.0281389	0.0243182	0.104553	0.130024	0.150401
1.651	-0.00624721	0.0064884	0.0268654	0.051063	0.0969112	0.131297	0.145307
1.652	0.000120594	0.0128562	0.0434217	0.0497895	0.0981848	0.151674	0.142759
1.653	0.0064884	0.0103091	0.0154033	0.0319596	0.0969112	0.142759	0.151674
1.654	0.00266772	-0.00115297	0.0319596	0.0345067	0.0943641	0.149127	0.130024
1.655	0.00394128	0.0154033	0.0243182	0.0536101	0.0816285	0.149127	0.138939
1.656	-0.00497365	0.0204976	0.0281389	0.0472423	0.0956376	0.152948	0.145307
1.657	0.0115826	0.00394128	0.0345067	0.0383274	0.0943641	0.160589	0.14658
1.658	0.0064884	0.0115826	0.0243182	0.0523366	0.0994583	0.145307	0.151674
1.659	0.00266772	0.0217711	0.0294125	0.0459688	0.100732	0.159316	0.144033
1.66	0.00266772	0.0332332	0.0357803	0.019224	0.102005	0.156769	0.163136
1.661	0.0141298	0.00139416	0.0497895	0.0587044	0.0994583	0.142759	0.151674
1.662	0.00521484	0.0166769	0.0243182	0.051063	0.0879963	0.159316	0.165684
1.663	-0.0113414	0.0345067	0.0217711	0.0548837	0.0943641	0.144033	0.145307
1.664	-0.00115297	0.0064884	0.0332332	0.039601	0.0867227	0.151674	0.160589
1.665	0.0115826	0.00903552	0.0255918	0.0255918	0.0981848	0.161863	0.145307
1.666	0.0141298	0.0243182	0.0332332	0.0497895	0.0854492	0.155495	0.160589
1.667	0.0141298	0.019224	0.0217711	0.0497895	0.0930905	0.151674	0.163136
1.668	0.00776196	0.00394128	0.0332332	0.0294125	0.0994583	0.151674	0.156769
1.669	0.00776196	0.00521484	0.0408745	0.0548837	0.0943641	0.14658	0.151674
1.67	0.0115826	0.039601	0.0128562	0.0485159	0.0892698	0.151674	0.160589
1.671	0.0154033	0.0128562	0.0357803	0.0561573	0.0981848	0.163136	0.159316
1.672	0.0064884	-0.00752077	0.0548837	0.0294125	0.100732	0.156769	0.152948
1.673	0.0064884	0.0230447	0.0281389	0.039601	0.082902	0.16441	0.144033
1.674	0.0103091	0.0345067	0.0332332	0.0625251	0.082902	0.147854	0.165684
1.675	0.00394128	0.00903552	0.0294125	0.039601	0.0892698	0.150401	0.140212
1.676	0.00394128	0.000120594	0.0434217	0.051063	0.100732	0.170778	0.156769
1.677	-0.00497365	0.0217711	0.0281389	0.0497895	0.0930905	0.142759	0.158042
1.678	0.000120594	0.0281389	0.0230447	0.0536101	0.0790813	0.155495	0.142759
1.679	-0.0100679	-0.00370009	0.0281389	0.0446952	0.100732	0.160589	0.142759
1.68	-0.00624721	0.0141298	0.0345067	0.0421481	0.0905434	0.141486	0.131297
1.681	0.0217711	0.0243182	0.0217711	0.0421481	0.0841756	0.159316	0.151674
1.682	0.000120594	0.019224	0.0408745	0.0408745	0.0981848	0.154221	0.156769
1.683	-0.00497365	0.00394128	0.0294125	0.019224	0.0790813	0.152948	0.142759
1.684	-0.00115297	0.00394128	0.030686	0.0446952	0.0803549	0.155495	0.142759
1.685	0.0166769	0.030686	0.0141298	0.0485159	0.0956376	0.131297	0.142759
1.686	-0.0113414	0.00521484	0.039601	0.0281389	0.0879963	0.14658	0.12875
1.687	-0.00242653	0.00266772	0.0179504	0.0370538	0.0701664	0.142759	0.149127
1.688	0.00776196	-0.0100679	0.0243182	0.0472423	0.0879963	0.126203	0.131297
1.689	-0.00370009	-0.00370009	0.019224	0.0485159	0.0816285	0.144033	0.124929
1.69	-0.0100679	0.0230447	0.0408745	0.0332332	0.0765342	0.130024	0.118562
1.691	-0.00370009	-0.00115297	0.0115826	0.0243182	0.0803549	0.127477	0.131297
1.692	0.00394128	-0.0138886	0.0243182	0.0485159	0.0778078	0.126203	0.135118
1.693	0.0064884	0.0141298	0.019224	0.0294125	0.0752607	0.130024	0.112194
1.694	-0.0177092	0.00776196	0.0255918	0.030686	0.091817	0.131297	0.131297
1.695	-0.00115297	0.0166769	0.0294125	0.030686	0.0879963	0.131297	0.1071
1.696	0.00394128	0.0103091	0.0230447	0.0408745	0.0752607	0.144033	0.105826
1.697	-0.00115297	0.0128562	0.00776196	0.0421481	0.0663457	0.131297	0.124929
1.698	0.00266772	0.0166769	0.0268654	0.0268654	0.0879963	0.141486	0.114741
1.699	-0.0215299	0.0141298	0.0243182	0.0294125	0.0892698	0.121109	0.108373
1.7	-0.00370009	-0.00115297	0.0179504	0.0523366	0.0752607	0.123656	0.130024
1.701	0.00521484	0.0154033	0.0268654	0.0345067	0.0816285	0.136392	0.126203
1.702	-0.00370009	0.00903552	0.0345067	0.0345067	0.0879963	0.144033	0.124929
1.703	-0.00115297	0.00903552	0.0281389	0.0370538	0.082902	0.135118	0.131297
1.704	0.000120594	0.0103091	0.0281389	0.0523366	0.07144	0.137665	0.11092
1.705	0.0064884	0.000120594	0.0319596	0.0370538	0.0930905	0.116015	0.133845
1.706	-0.00370009	0.00394128	0.0281389	0.0332332	0.0854492	0.136392	0.118562
1.707	-0.00624721	0.00776196	0.019224	0.0497895	0.0778078	0.140212	0.131297
1.708	-0.00624721	0.00266772	0.019224	0.0497895	0.091817	0.133845	0.124929
1.709	0.0128562	0.0179504	0.0383274	0.0281389	0.0956376	0.141486	0.137665
1.71	0.00903552	0.00139416	0.0255918	0.0268654	0.0650722	0.133845	0.144033
1.711	-0.00624721	0.0128562	0.0255918	0.0599779	0.0981848	0.12875	0.140212
1.712	0.00776196	0.00266772	0.039601	0.0408745	0.0969112	0.140212	0.121109
1.713	-0.00370009	0.0064884	0.0243182	0.0485159	0.0854492	0.121109	0.130024
1.714	0.00139416	0.0166769	0.0421481	0.0357803	0.0969112	0.140212	0.145307
1.715	-0.00752077	0.00776196	0.0217711	0.0497895	0.100732	0.140212	0.142759
1.716	-0.00370009	0.0243182	0.0166769	0.0497895	0.0765342	0.144033	0.131297
1.717	0.00903552	0.0141298	0.0281389	0.0408745	0.0765342	0.136392	0.136392
1.718	-0.00115297	0.0128562	0.0217711	0.0383274	0.0816285	0.145307	0.118562
1.719	0.0128562	-0.00115297	0.0217711	0.0421481	0.0905434	0.14658	0.132571
1.72	-0.0100679	-0.085208	0.0243182	0.0370538	0.0790813	0.144033	0.147854
1.721	0.0064884	0.0230447	0.0154033	0.0370538	0.0701664	0.141486	0.12875
1.722	-0.00879433	0.0103091	0.0446952	0.0281389	0.0841756	0.140212	0.142759
1.723	0.00139416	0.0064884	0.0294125	0.0345067	0.0739871	0.145307	0.142759
1.724	-0.00242653	0.0243182	0.00903552	0.030686	0.0841756	0.132571	0.130024
1.725	-0.00242653	0.0294125	0.0166769	0.0294125	0.0841756	0.12875	0.136392
1.726	0.0103091	0.00903552	0.039601	0.0421481	0.0930905	0.144033	0.141486
1.727	0.000120594	0.00394128	0.0294125	0.0332332	0.07144	0.123656	0.126203
1.728	0.0154033	0.0217711	0.0345067	0.0370538	0.0727136	0.135118	0.135118
1.729	-0.0202564	-0.00497365	0.0294125	0.0332332	0.0625251	0.116015	0.127477
1.73	-0.044454	0.00903552	0.030686	0.0536101	0.0739871	0.130024	0.131297
1.731	-0.00624721	-0.0164357	0.0103091	0.039601	0.07144	0.121109	0.135118
1.732	-0.00497365	0.00903552	0.0154033	0.0281389	0.0587044	0.12875	0.137665
1.733	-0.00115297	-0.00242653	0.0281389	0.0332332	0.0752607	0.135118	0.132571
1.734	-0.012615	0.0128562	0.0217711	0.051063	0.0892698	0.130024	0.126203
1.735	-0.00242653	0.00521484	0.019224	0.0319596	0.0727136	0.121109	0.121109
1.736	0.00903552	0.00266772	0.0383274	0.0255918	0.0637986	0.117288	0.130024
1.737	-0.00497365	-0.00242653	0.0166769	0.0434217	0.0752607	0.133845	0.122382
1.738	-0.0253506	0.019224	0.00266772	0.0319596	0.0727136	0.121109	0.122382
1.739	-0.00115297	0.00776196	0.0064884	0.0294125	0.0625251	0.113467	0.117288
1.74	-0.00752077	-0.00497365	0.0268654	0.0294125	0.0612515	0.149127	0.118562
1.741	-0.00370009	0.00776196	0.0179504	0.0332332	0.07144	0.117288	0.136392
1.742	-0.00242653	-0.00879433	0.0179504	0.0332332	0.0663457	0.131297	0.133845
1.743	-0.00879433	0.0141298	0.0255918	0.0204976	0.0816285	0.132571	0.141486
1.744	-0.0113414	0.00776196	0.0268654	0.019224	0.0816285	0.116015	0.12875
1.745	-0.00497365	-0.0151621	0.019224	0.0421481	0.082902	0.135118	0.12875
1.746	0.00394128	-0.00115297	0.0217711	0.0485159	0.0778078	0.12875	0.132571
1.747	-0.00370009	0.00776196	0.019224	0.0115826	0.0841756	0.12875	0.152948
1.748	-0.012615	-0.00879433	0.0217711	0.030686	0.091817	0.121109	0.141486
1.749	-0.00752077	0.0154033	0.00139416	0.0472423	0.0841756	0.130024	0.132571
1.75	0.00394128	0.0064884	0.0217711	0.039601	0.0803549	0.141486	0.130024
1.751	0.00394128	-0.00242653	0.0166769	0.0268654	0.0905434	0.14658	0.135118
1.752	0.00394128	-0.00370009	0.0281389	0.0204976	0.0930905	0.137665	0.151674
1.753	-0.00752077	0.00521484	0.0255918	0.0574308	0.0803549	0.131297	0.14658
1.754	-0.00497365	0.0166769	0.0319596	0.0357803	0.0803549	0.126203	0.132571
1.755	-0.0164357	0.0064884	0.0332332	0.0485159	0.105826	0.155495	0.160589
1.756	0.0115826	0.0064884	0.0332332	0.0472423	0.103279	0.161863	0.160589
1.757	0.00139416	0.0204976	0.0204976	0.0536101	0.0905434	0.145307	0.132571
1.758	-0.00752077	0.00776196	0.0166769	0.0319596	0.0867227	0.145307	0.154221
1.759	0.00139416	0.0230447	0.030686	0.0434217	0.0930905	0.155495	0.149127
1.76	0.00776196	0.0166769	0.0332332	0.0345067	0.0905434	0.160589	0.159316
1.761	0.0128562	0.00139416	0.0128562	0.0625251	0.0892698	0.158042	0.156769
1.762	0.00139416	0.0294125	0.030686	0.0446952	0.0841756	0.161863	0.163136
1.763	0.0154033	0.0128562	0.0408745	0.0421481	0.0803549	0.142759	0.172051
1.764	0.0103091	0.000120594	0.0268654	0.0472423	0.0905434	0.173325	0.151674
1.765	0.00394128	0.0154033	0.0294125	0.0650722	0.0790813	0.155495	0.178419
1.766	0.0128562	0.0115826	0.0383274	0.0319596	0.0701664	0.161863	0.160589
1.767	0.0179504	-0.012615	0.0345067	0.0370538	0.100732	0.159316	0.166957
1.768	0.0166769	-0.00370009	0.0446952	0.0688929	0.0956376	0.150401	0.161863
1.769	0.0103091	0.00266772	0.0434217	0.0536101	0.0790813	0.149127	0.172051
1.77	-0.00242653	0.00394128	0.0268654	0.0383274	0.0956376	0.161863	0.177146
1.771	0.00394128	-0.00497365	0.0255918	0.0472423	0.0969112	0.166957	0.174598
1.772	0.0166769	-0.00879433	0.0357803	0.0625251	0.0956376	0.170778	0.163136
1.773	-0.00242653	0.0217711	0.0230447	0.0408745	0.0816285	0.138939	0.155495
1.774	0.00521484	-0.00242653	0.0204976	0.0574308	0.0854492	0.140212	0.163136
1.775	0.0128562	-0.012615	0.030686	0.0434217	0.0841756	0.142759	0.163136
1.776	-0.0100679	0.00521484	0.0370538	0.0599779	0.0765342	0.156769	0.166957
1.777	0.0064884	0.00903552	0.0154033	0.0472423	0.0778078	0.151674	0.141486
1.778	0.0179504	-0.00242653	0.0281389	0.0383274	0.0803549	0.154221	0.154221
1.779	-0.012615	0.00266772	0.0255918	0.0408745	0.0879963	0.141486	0.136392
1.78	-0.00115297	0.00776196	0.0294125	0.0625251	0.07144	0.135118	0.165684
1.781	0.000120594	0.0064884	0.0230447	0.0268654	0.0969112	0.137665	0.158042
1.782	0.0217711	0.00139416	0.0268654	0.0332332	0.0803549	0.141486	0.163136
1.783	0.00903552	-0.00624721	0.0217711	0.051063	0.0790813	0.141486	0.140212
1.784	-0.00497365	-0.00115297	0.0204976	0.0485159	0.0803549	0.14658	0.138939
1.785	0.019224	-0.00115297	0.0103091	0.0446952	0.0688929	0.142759	0.155495
1.786	0.000120594	-0.0113414	0.0230447	0.0268654	0.0765342	0.140212	0.140212
1.787	0.00394128	0.00394128	0.019224	0.0574308	0.0497895	0.105826	0.144033
1.788	-0.00497365	0.0103091	0.0128562	0.0485159	0.07144	0.124929	0.137665
1.789	0.0166769	-0.00242653	0.0434217	0.0357803	0.091817	0.123656	0.150401
1.79	-0.00624721	-0.00752077	0.0255918	0.0268654	0.0739871	0.121109	0.12875
1.791	-0.00370009	-0.0177092	0.0345067	0.0294125	0.0803549	0.126203	0.135118
1.792	-0.0164357	0.00903552	0.0115826	0.0421481	0.082902	0.122382	0.121109
1.793	-0.00624721	-0.0177092	0.019224	0.0281389	0.0778078	0.119835	0.126203
1.794	0.0103091	0.00521484	0.0357803	0.039601	0.0803549	0.109647	0.131297
1.795	-0.0164357	0.000120594	0.0230447	0.039601	0.0790813	0.127477	0.121109
1.796	0.00139416	0.00266772	0.0179504	0.0459688	0.0892698	0.124929	0.136392
1.797	-0.00497365	-0.00879433	0.0064884	0.0370538	0.0854492	0.119835	0.121109
1.798	-0.0113414	0.0103091	0.0294125	0.0332332	0.0930905	0.119835	0.133845
1.799	0.00266772	0.0128562	0.0204976	0.0383274	0.0778078	0.114741	0.130024
1.8	-0.00624721	-0.00624721	0.00776196	0.0319596	0.105826	0.124929	0.126203
1.801	-0.0113414	0.00394128	0.0179504	0.0319596	0.0892698	0.12875	0.141486
1.802	-0.00752077	0.00266772	0.0370538	0.0281389	0.0765342	0.112194	0.141486
1.803	0.0141298	-0.00624721	0.0217711	0.0255918	0.0841756	0.121109	0.138939
1.804	0.0103091	-0.0113414	0.0204976	0.039601	0.0701664	0.12875	0.133845
1.805	0.0179504	-0.00370009	0.0115826	0.0408745	0.0905434	0.133845	0.142759
1.806	0.0064884	-0.00497365	0.0154033	0.0319596	0.0905434	0.132571	0.159316
1.807	-0.00624721	0.0166769	0.0357803	0.0294125	0.0765342	0.133845	0.145307
1.808	0.00903552	-0.012615	0.0128562	0.039601	0.0803549	0.133845	0.147854
1.809	0.00521484	-0.00115297	0.0268654	0.0497895	0.0994583	0.131297	0.168231
1.81	0.00394128	0.00903552	0.019224	0.0485159	0.0905434	0.118562	0.155495
1.811	0.00903552	-0.0100679	0.0179504	0.0548837	0.0879963	0.137665	0.151674
1.812	0.0154033	0.0128562	0.0230447	0.0319596	0.0879963	0.140212	0.145307
1.813	-0.00115297	0.00394128	0.030686	0.0434217	0.100732	0.14658	0.155495
1.814	0.000120594	0.019224	0.0357803	0.0459688	0.0892698	0.142759	0.144033
1.815	0.0064884	-0.00242653	0.0230447	0.0370538	0.100732	0.161863	0.149127
1.816	0.019224	0.0179504	0.0370538	0.0434217	0.0752607	0.137665	0.140212
1.817	-0.00115297	0.0115826	0.0294125	0.0497895	0.100732	0.132571	0.160589
1.818	0.00394128	-0.00115297	0.0294125	0.0523366	0.0930905	0.160589	0.141486
1.819	0.0268654	0.0243182	0.00903552	0.0345067	0.0790813	0.160589	0.142759
1.82	-0.00115297	0.0141298	0.0204976	0.0345067	0.0905434	0.14658	0.144033
1.821	-0.0113414	-0.00115297	0.00903552	0.0485159	0.0778078	0.144033	0.150401
1.822	-0.00115297	0.0103091	0.0332332	0.0370538	0.0879963	0.155495	0.158042
1.823	0.00903552	0.0141298	0.0128562	0.0459688	0.0650722	0.160589	0.158042
1.824	0.0141298	0.019224	0.0345067	0.0446952	0.0867227	0.140212	0.138939
1.825	-0.00242653	0.00139416	0.0217711	0.039601	0.0790813	0.149127	0.140212
1.826	0.0103091	-0.00752077	0.0255918	0.0663457	0.0930905	0.138939	0.150401
1.827	0.0115826	0.00776196	0.0268654	0.0485159	0.0803549	0.147854	0.147854
1.828	0.00903552	-0.00752077	0.0281389	0.0370538	0.0841756	0.135118	0.149127
1.829	0.00266772	-0.0100679	0.0345067	0.0548837	0.0854492	0.130024	0.140212
1.83	0.00394128	0.00776196	0.0243182	0.051063	0.091817	0.140212	0.140212
1.831	0.000120594	-0.00242653	0.0255918	0.0345067	0.0701664	0.131297	0.158042
1.832	-0.00115297	-0.00624721	0.0217711	0.0332332	0.0650722	0.136392	0.144033
1.833	0.0141298	-0.00624721	0.0204976	0.0345067	0.0930905	0.140212	0.132571
1.834	0.000120594	0.0166769	0.0217711	0.051063	0.0867227	0.132571	0.154221
1.835	0.00776196	0.0141298	0.00521484	0.0370538	0.0803549	0.118562	0.126203
1.836	-0.00370009	-0.0164357	0.0268654	0.0408745	0.0892698	0.149127	0.124929
1.837	-0.00115297	0.0141298	0.0281389	0.0370538	0.0930905	0.126203	0.124929
1.838	0.00394128	0.0103091	0.0128562	0.0370538	0.0905434	0.126203	0.144033
1.839	0.00521484	0.00903552	0.0319596	0.0383274	0.0803549	0.131297	0.141486
1.84	-0.012615	-0.00115297	0.0064884	0.0217711	0.0841756	0.121109	0.137665
1.841	0.000120594	0.0064884	0.0179504	0.0204976	0.0854492	0.131297	0.141486
1.842	-0.00115297	0.000120594	-0.00242653	0.051063	0.0879963	0.131297	0.116015
1.843	0.000120594	0.0103091	0.019224	0.0357803	0.0892698	0.132571	0.136392
1.844	0.00266772	-0.00115297	0.0204976	0.0179504	0.104553	0.138939	0.147854
1.845	0.0103091	0.00903552	0.0230447	0.0281389	0.0981848	0.131297	0.151674
1.846	-0.00115297	0.0154033	0.00266772	0.0408745	0.0969112	0.131297	0.140212
1.847	0.0115826	-0.00242653	0.0166769	0.039601	0.0905434	0.12875	0.140212
1.848	0.0179504	0.00776196	0.0243182	0.0497895	0.11092	0.131297	0.145307
1.849	-0.00242653	0.00394128	0.0332332	0.0243182	0.0892698	0.133845	0.142759
1.85	0.0064884	0.00266772	0.00521484	0.030686	0.0790813	0.136392	0.136392
1.851	0.00394128	-0.00115297	0.0243182	0.0434217	0.0981848	0.131297	0.147854
1.852	-0.00242653	0.0115826	0.0294125	0.0345067	0.0930905	0.140212	0.141486
1.853	0.0128562	0.0281389	0.00521484	0.0574308	0.0994583	0.151674	0.154221
1.854	-0.00242653	0.0064884	0.0217711	0.0536101	0.0981848	0.133845	0.14658
1.855	0.00776196	-0.00242653	0.0154033	0.0332332	0.112194	0.126203	0.152948
1.856	0.0166769	0.0294125	0.0332332	0.039601	0.104553	0.151674	0.144033
1.857	0.0115826	0.0128562	0.0281389	0.0332332	0.091817	0.161863	0.152948
1.858	0.0128562	0.00903552	0.00903552	0.0434217	0.0994583	0.149127	0.149127
1.859	0.00394128	0.0281389	0.0255918	0.0561573	0.105826	0.138939	0.156769
1.86	0.0179504	0.0268654	0.0166769	0.0497895	0.105826	0.144033	0.142759
1.861	0.0115826	0.019224	0.0166769	0.0446952	0.0994583	0.141486	0.144033
1.862	0.0255918	-0.00115297	0.0217711	0.039601	0.112194	0.141486	0.145307
1.863	0.0128562	0.030686	0.0294125	0.0472423	0.0803549	0.159316	0.151674
1.864	0.0064884	0.030686	0.039601	0.0383274	0.121109	0.156769	0.152948
1.865	0.0243182	0.00266772	0.0217711	0.0548837	0.0867227	0.151674	0.142759
1.866	0.00776196	0.0166769	0.0230447	0.0612515	0.1071	0.141486	0.172051
1.867	0.0179504	0.019224	0.0345067	0.0434217	0.102005	0.147854	0.155495
1.868	0.0128562	0.0255918	0.0294125	0.0485159	0.0841756	0.136392	0.159316
1.869	0.0281389	0.0166769	0.030686	0.051063	0.091817	0.131297	0.140212
1.87	0.00394128	0.019224	0.0332332	0.0548837	0.0969112	0.150401	0.140212
1.871	0.0204976	0.0179504	0.0434217	0.0548837	0.091817	0.154221	0.161863
1.872	0.019224	0.0166769	0.0268654	0.0485159	0.100732	0.138939	0.144033
1.873	0.00394128	0.0179504	0.0294125	0.0561573	0.0803549	0.138939	0.151674
1.874	0.0179504	0.0115826	0.0128562	0.0421481	0.109647	0.150401	0.145307
1.875	0.0103091	0.0281389	0.0345067	0.0561573	0.0930905	0.142759	0.138939
1.876	0.00521484	0.0166769	0.0370538	0.0497895	0.0841756	0.138939	0.149127
1.877	0.0103091	0.019224	0.0332332	0.051063	0.102005	0.131297	0.140212
1.878	0.00776196	0.00266772	0.019224	0.0587044	0.0943641	0.131297	0.135118
1.879	0.00394128	0.0179504	0.0243182	0.0332332	0.0841756	0.131297	0.140212
1.88	0.0166769	0.0103091	0.0281389	0.0332332	0.0854492	0.138939	0.150401
1.881	0.0064884	0.0217711	0.0141298	0.0332332	0.0803549	0.141486	0.136392
1.882	0.00394128	0.019224	0.0179504	0.0357803	0.0688929	0.132571	0.140212
1.883	0.00903552	0.0204976	0.0281389	0.0345067	0.0739871	0.12875	0.12875
1.884	0.0103091	0.0230447	0.0217711	0.051063	0.0803549	0.124929	0.130024
1.885	0.000120594	0.0064884	0.019224	0.0383274	0.0587044	0.121109	0.132571
1.886	0.00903552	-0.012615	0.0357803	0.0625251	0.0765342	0.121109	0.141486
1.887	0.0103091	0.0064884	0.0243182	0.0523366	0.0816285	0.127477	0.127477
1.888	0.0103091	-0.00115297	0.0332332	0.0345067	0.0650722	0.112194	0.122382
1.889	0.0179504	0.000120594	0.0255918	0.0497895	0.0727136	0.118562	0.116015
1.89	0.00776196	0.0141298	0.0345067	0.0599779	0.0561573	0.102005	0.126203
1.891	0.00394128	0.00776196	0.0141298	0.039601	0.0803549	0.11092	0.121109
1.892	0.00394128	0.0141298	0.039601	0.0434217	0.07144	0.102005	0.11092
1.893	0.00266772	0.0141298	0.00776196	0.039601	0.07144	0.105826	0.131297
1.894	0.0166769	0.0128562	0.0243182	0.0408745	0.082902	0.112194	0.113467
1.895	-0.00752077	0.0128562	0.0294125	0.0357803	0.0943641	0.113467	0.112194
1.896	0.0064884	0.00903552	0.019224	0.0383274	0.082902	0.130024	0.127477
1.897	0.00776196	0.0154033	0.0179504	0.0446952	0.0854492	0.124929	0.116015
1.898	0.00903552	0.0064884	0.0294125	0.0357803	0.0930905	0.126203	0.113467
1.899	0.0064884	0.0166769	0.0217711	0.0587044	0.0854492	0.123656	0.127477
1.9	0.0128562	0.0141298	0.019224	0.0319596	0.082902	0.126203	0.114741
1.901	0.00776196	0.00521484	0.030686	0.0370538	0.0765342	0.127477	0.12875
1.902	0.00776196	0.0141298	0.019224	0.0370538	0.0879963	0.126203	0.124929
1.903	0.000120594	0.0128562	0.0255918	0.0370538	0.0943641	0.131297	0.135118
1.904	0.0154033	0.0230447	0.0345067	0.0408745	0.0854492	0.12875	0.135118
1.905	0.0128562	0.0204976	0.0255918	0.0497895	0.109647	0.126203	0.136392
1.906	0.0243182	0.0141298	0.0294125	0.0345067	0.0956376	0.140212	0.135118
1.907	0.0141298	-0.00497365	0.0255918	0.0574308	0.0969112	0.135118	0.136392
1.908	-0.00624721	0.0179504	0.0383274	0.0459688	0.100732	0.130024	0.130024
1.909	0.0294125	0.0294125	0.0332332	0.0497895	0.0841756	0.123656	0.154221
1.91	0.0204976	0.0141298	0.0345067	0.0472423	0.100732	0.135118	0.138939
1.911	0.00776196	0.00776196	0.039601	0.0472423	0.104553	0.140212	0.131297
1.912	0.00776196	0.0230447	0.0268654	0.0523366	0.114741	0.135118	0.142759
1.913	0.019224	0.0281389	0.0370538	0.0472423	0.0841756	0.132571	0.133845
1.914	0.0154033	0.0166769	0.0357803	0.051063	0.102005	0.150401	0.140212
1.915	0.0064884	0.00139416	0.0408745	0.0587044	0.0956376	0.132571	0.126203
1.916	0.0281389	0.0103091	0.0217711	0.0625251	0.0905434	0.132571	0.140212
1.917	0.00139416	0.0294125	0.0243182	0.0625251	0.0956376	0.151674	0.144033
1.918	0.0064884	0.019224	0.0268654	0.0536101	0.108373	0.137665	0.145307
1.919	0.0115826	0.00266772	0.0217711	0.0497895	0.0816285	0.12875	0.141486
1.92	0.0115826	0.019224	0.0370538	0.0434217	0.0879963	0.159316	0.135118
1.921	0.0128562	0.0268654	0.0268654	0.0446952	0.0892698	0.137665	0.149127
1.922	0.00394128	0.0230447	0.039601	0.051063	0.0637986	0.133845	0.155495
1.923	0.00776196	0.0179504	0.0472423	0.0497895	0.0676193	0.137665	0.140212
1.924	0.0179504	0.0141298	0.019224	0.0408745	0.0956376	0.122382	0.126203
1.925	0.00266772	0.0128562	0.0204976	0.0434217	0.0790813	0.130024	0.144033
1.926	-0.00497365	0.0179504	0.0268654	0.0446952	0.0879963	0.135118	0.127477
1.927	0.00903552	0.0064884	0.0243182	0.0446952	0.0752607	0.145307	0.133845
1.928	0.0064884	0.019224	0.0281389	0.0497895	0.0778078	0.12875	0.12875
1.929	0.0166769	0.0166769	0.0217711	0.0383274	0.0790813	0.119835	0.116015
1.93	0.0103091	0.0103091	0.0255918	0.0332332	0.0701664	0.121109	0.126203
1.931	-0.00624721	0.00521484	0.0268654	0.0472423	0.0816285	0.105826	0.132571
1.932	0.00394128	0.0128562	0.019224	0.0472423	0.0816285	0.121109	0.119835
1.933	0.00266772	0.0179504	0.0243182	0.0332332	0.07144	0.121109	0.121109
1.934	-0.00752077	0.000120594	0.030686	0.0383274	0.0561573	0.113467	0.103279
1.935	0.0166769	-0.00497365	0.0115826	0.0345067	0.0727136	0.119835	0.114741
1.936	-0.0151621	0.0345067	0.030686	0.0357803	0.0599779	0.114741	0.113467
1.937	-0.00370009	-0.00242653	0.019224	0.0345067	0.0790813	0.113467	0.127477
1.938	-0.0202564	0.00139416	0.0294125	0.0434217	0.0701664	0.100732	0.123656
1.939	0.00521484	0.00903552	0.0103091	0.0345067	0.0803549	0.103279	0.105826
1.94	0.00266772	0.00776196	0.0255918	0.0497895	0.0803549	0.113467	0.104553
1.941	-0.0113414	0.00903552	0.00521484	0.0294125	0.0739871	0.105826	0.11092
1.942	0.0103091	0.00139416	0.00776196	0.0281389	0.0816285	0.112194	0.102005
1.943	-0.00879433	-0.00242653	0.0141298	0.0332332	0.0599779	0.0905434	0.104553
1.944	-0.00624721	0.00903552	0.0128562	0.0204976	0.0892698	0.103279	0.127477
1.945	-0.0100679	-0.00115297	0.0243182	0.0370538	0.0688929	0.119835	0.109647
1.946	0.0064884	0.00776196	0.0217711	0.0434217	0.0778078	0.112194	0.126203
1.947	-0.0164357	0.0141298	0.0268654	0.0446952	0.0854492	0.105826	0.121109
1.948	0.00776196	-0.00115297	0.0345067	0.0204976	0.091817	0.112194	0.1071
1.949	-0.0113414	0.00266772	0.0154033	0.0166769	0.0930905	0.105826	0.131297
1.95	0.000120594	0.00266772	0.0281389	0.039601	0.0905434	0.11092	0.114741
1.951	0.00266772	0.00776196	0.0332332	0.0408745	0.0778078	0.112194	0.113467
1.952	0.00903552	0.00903552	0.00266772	0.0345067	0.0956376	0.118562	0.123656
1.953	0.00776196	0.0103091	0.0332332	0.0332332	0.0943641	0.126203	0.119835
1.954	-0.00370009	0.0166769	0.0217711	0.0421481	0.0803549	0.121109	0.116015
1.955	-0.00624721	-0.00115297	0.0243182	0.0536101	0.0892698	0.127477	0.133845
1.956	0.000120594	0.0064884	0.0472423	0.0319596	0.0956376	0.114741	0.127477
1.957	-0.00115297	0.00903552	0.0204976	0.0421481	0.0778078	0.133845	0.119835
1.958	-0.00879433	0.0230447	0.0268654	0.0319596	0.0650722	0.116015	0.121109
1.959	0.0115826	0.0115826	0.0370538	0.0345067	0.0854492	0.141486	0.122382
1.96	0.000120594	0.00903552	0.0230447	0.0434217	0.0905434	0.114741	0.126203
1.961	0.00394128	0.00776196	0.0166769	0.0294125	0.0879963	0.112194	0.141486
1.962	0.00394128	0.0154033	0.0332332	0.0332332	0.0599779	0.118562	0.127477
1.963	0.00776196	0.0115826	0.0281389	0.0281389	0.0803549	0.116015	0.12875
1.964	-0.00115297	0.0204976	0.0243182	0.0446952	0.0981848	0.124929	0.127477
1.965	0.0064884	0.0103091	0.0243182	0.0345067	0.0650722	0.116015	0.135118
1.966	0.00776196	0.0064884	0.0345067	0.0434217	0.0701664	0.124929	0.131297
1.967	0.00521484	0.0230447	0.0281389	0.0319596	0.0599779	0.119835	0.14658
1.968	0.0128562	0.00903552	0.0345067	0.0446952	0.0688929	0.105826	0.131297
1.969	0.00139416	0.0204976	0.0281389	0.0408745	0.0803549	0.12875	0.126203
1.97	0.00903552	0.0141298	0.0485159	0.0383274	0.0701664	0.121109	0.131297
1.971	-0.00242653	0.0154033	0.0345067	0.0548837	0.0701664	0.12875	0.147854
1.972	-0.0113414	0.00394128	0.0370538	0.0472423	0.0803549	0.118562	0.135118
1.973	0.00394128	-0.00624721	0.0294125	0.0294125	0.0612515	0.108373	0.131297
1.974	0.0154033	0.00903552	0.0230447	0.051063	0.0587044	0.11092	0.123656
1.975	-0.0138886	0.0154033	0.0268654	0.0345067	0.0548837	0.126203	0.118562
1.976	-0.00879433	0.0128562	0.0230447	0.039601	0.0701664	0.109647	0.137665
1.977	-0.00370009	0.0103091	0.0281389	0.0459688	0.0663457	0.114741	0.130024
1.978	-0.00115297	-0.0138886	0.030686	0.0383274	0.0650722	0.112194	0.127477
1.979	-0.00624721	0.019224	0.0166769	0.0319596	0.0739871	0.105826	0.11092
1.98	0.00776196	0.019224	0.030686	0.030686	0.0701664	0.116015	0.113467
1.981	0.00394128	-0.012615	0.0281389	0.0166769	0.0536101	0.0981848	0.122382
1.982	-0.00752077	0.000120594	0.0268654	0.0434217	0.051063	0.102005	0.100732
1.983	-0.00242653	0.0064884	0.0294125	0.039601	0.0536101	0.11092	0.117288
1.984	-0.00752077	0.0103091	0.0204976	0.0332332	0.0357803	0.0892698	0.114741
1.985	-0.00115297	-0.00624721	0.0255918	0.0179504	0.0637986	0.100732	0.102005
1.986	0.00266772	0.0154033	0.0281389	0.039601	0.0637986	0.0943641	0.103279
1.987	-0.00752077	-0.00242653	0.00903552	0.0294125	0.0612515	0.0803549	0.109647
1.988	0.000120594	-0.00370009	0.0268654	0.0357803	0.0548837	0.0879963	0.119835
1.989	-0.0278977	-0.00497365	0.0128562	0.0230447	0.0816285	0.0994583	0.105826
1.99	0.0128562	0.000120594	0.0179504	0.0255918	0.0676193	0.0981848	0.1071
1.991	-0.012615	-0.00115297	0.0217711	0.0115826	0.0663457	0.0956376	0.0943641
1.992	0.00394128	-0.00370009	0.0243182	0.0243182	0.0765342	0.104553	0.117288
1.993	-0.0177092	0.00139416	0.0243182	0.0128562	0.0701664	0.0981848	0.116015
1.994	-0.00115297	0.00266772	0.0128562	0.0408745	0.0701664	0.0854492	0.104553
1.995	-0.00752077	0.00266772	0.0243182	0.0357803	0.0765342	0.113467	0.114741
1.996	-0.00242653	-0.00752077	0.0064884	0.0332332	0.0803549	0.109647	0.1071
[truncated: 1,003 more rows]

## Sheet: EF2D
[IAA](µM)	Rel. inhibition of NPA peak current
1	-0.18693	-0.15987	0.179487
5	0.141178	0.21053	0.147777
20	0.19436	0.076227	0.471219
50	0.569635	0.515296	0.59909
100	0.778643	0.728038	0.831212
250	0.846571	0.847837	0.942633
500	0.942543	0.944159	0.947647
1000	0.846571	0.847837	0.942633

## Sheet: EF2E
Peak current (nA)
pH5.0	pH5.5	pH6.0	pH6.5	pH7.0	pH7.4	pH8.0
3.03972	3.66789	4.25717	4.5069	4.46574	4.28186	3.85847
3.23825	3.31816	3.90711	3.92191	3.63	3.7611	2.57321
2.65473	3.15612	3.61272	3.74219	3.7337	3.92087	3.14031

## Sheet: EF2F
Peak current (nA)
IAA	5 Fluoro IAA	BA	Zeatine	IAA-Ala	4-CPA	2,4-D	IBA	NAA	Serotonin	TIBA	Methyl-IAA	1-NOA	IAA+NPPB	CVX	IAA+NPA	PAA
2.02071	2.41175	0.556563	0.254512	0.507935	0.956569	2.07163	0.585797	1.6758	0.192114	1.52616	0.752709	1.10321	0.612024	0.526594	0.0972015	0.770021
2.14837	2.41175	0.556563	0.254512	0.507935	0.956569	2.07163	0.585797	1.6758	0.192114	1.52616	0.315909	1.5857	0.568257	0.569237	0.265242	0.899135
1.27252	1.97115	0.0278255	0.454362	0.525169	0.248861	1.86659	0.119178	1.67167	0.39012	1.24628	0.346373	1.2413	0.604333	0.564748	0.404835	1.05347
1.89861	1.92174	0.439758	0.011846	0.569828	0.623132	1.71231	0.358563	1.41975	0.0850645	1.3584
1.43847	1.66772	0.846668	0.264212	0.528613	0.494737	1.8092	0.920546	1.42675	0.2163	1.71657
1.25188
1.43626
1.36811
