# Supplementary material for: Structures and mechanism of the plant PIN-FORMED auxin transporter
Source: Nature. 2022 Jun 29;609(7927):605–10. doi: 10.1038/s41586-022-04883-y (PMC9477730; doi:10.1038/s41586-022-04883-y)
Supplement: Supplementary file 7 — Source Data Extended Data Fig. 6 [file 41586_2022_4883_MOESM7_ESM.xlsx]

## Sheet: Tabelle1
	Peak current (nA)
[IAA](µM)	Lipid mix						DOPC
100	1.89111	2.58842	1.93358	3.1597	2.23341	2.96706	1.94418	2.45356	2.44469
500	4.15122	5.38437	4.37105	5.77222	5.09896	5.40797	5.2538	6.59071	6.20441
1000	8.07252	6.45488	6.79486				7.4043	9.33345	8.3412
