# Supplementary material for: Structures and mechanism of the plant PIN-FORMED auxin transporter
Source: Nature. 2022 Jun 29;609(7927):605–10. doi: 10.1038/s41586-022-04883-y (PMC9477730; doi:10.1038/s41586-022-04883-y)
Supplement: Supplementary file 8 — Source Data Extended Data Fig. 8 [file 41586_2022_4883_MOESM8_ESM.xlsx]

## Sheet: EF8A
		Peak current (nA)						Peak current (nA)				Peak current (nA)					Peak current (nA)
	[IAA](µM)	PIN8 Liposome preparation 1					[IAA](µM)	PIN8 Liposome preparation 2			[IAA](µM)	PIN8 Liposome preparation 3				[IAA](µM)	PIN8 Liposome preparation 4
	5	0.205885	0.417965	0.549719	0.29925		5	0.217194	0.172768		0.1	0.0105215	0.195813	0.145466		5	0.147317	0.14626	0.0348205
	20	0.679805	0.925869	1.55026	0.794614		20	0.768431	0.681209		0.2	0.0047475	0.130467	0.077796		20	0.713008	0.439975	0.306102
	50	1.51223	1.9674	3.13944	1.91746		100	2.13499	1.89149		0.5	0.008632	0.003599	0.0245065		100	2.16203	1.37599	1.02805
	100	2.53011	3.13229	4.9353	3.36863		500	4.17633	3.76401		1	0.00961	0.028483	0.025747		500	4.35762	2.93212	2.47301
	500	5.13131	6.71443	9.14044	7.06428		1000	6.01801	5.23832		2	0.175431	0.121408	0.140793		1000	5.30151	4.91179	3.82569			Combined
	1000	6.17596	7.49415	12	8.75618		Vmax	Mittelwert	6.8185		5	0.117459	0.216182	0.167006		2000	6.35922	5.68299	4.57611			Mittelwert	STABW	SEM
	2000	6.69366	8.91031	13	9.93237			STABW	0.72337		10	0.301091	0.448367	0.337515		Vmax	Mittelwert	6.79333			Vmax	8.46719	1.9348	0.967398
	Vmax	Mittelwert	10.4373					SEM	0.5115		20	0.570736	0.835261	0.655293			STABW	0.755775			Km	355.9	136.137	68.0683
		STABW	2.80242				Km	Mittelwert	272.6		50	1.21167	1.69046	1.33048			SEM	0.436347
		SEM	1.40121					STABW	15.6978		100	1.89111	2.58842	1.93358		Km	Mittelwert	496.4
	Km	Mittelwert	210.5					SEM	11.1		500	4.15122	5.38437	4.37105			STABW	214.258
		STABW	24.6061								1000	8.07252	6.45488	6.79486			SEM	123.702
		SEM	12.303								2000	8.56206	7.668	7.81384
											Vmax	Mittelwert	9.81967
												STABW	1.77747
												SEM	1.02622
											Km	Mittelwert	444.1
												STABW	210.362
												SEM	121.452
	Peak current (nA)
[IAA](µM)	V328Y		Q320A				Y150F		S146A		Y150A			I51Y			I120Y			T288A
5	0.0172305	0.0060425	0.326582	0.482796	0.311493	0.309561	0.0434855	0.088159	0.110473	0.0434895	0.0403775	0.0228035	0.0176385	0.021502	0.0114165	0.022515	0.0500325	0.060713	0.0171285	0.514063	0.473754	0.5746	0.465474	0.416797
20	0.0348235	0.0068115	1.23528	1.71574	1.24117	1.50723	0.300845	0.116637	0.574828	0.454804	0.045493	0.0209635	0.0340685	0.0099235	0.040178	0.0125345	0.035222	0.097407	0.250986	1.47631	1.33068	1.62878	1.57341	1.2263
50			2.21378	3.12383	2.40127	3.03647	0.715593	0.343083	1.32016	1.0684	0.006151	0.047162	0.0830885	0.102626	0.081601	0.0309325	0.0215825	0.033743	0.508054	2.81194	2.67306	2.93425	3.11928	2.27555
100	0.127032	0.0980655	3.19377	4.68569	3.57459	4.58606	1.33291	0.703146	2.17356	1.68268	0.0886535	0.113193	0.121386	0.242117	0.201402	0.105177	0.0708595	0.048993	0.829039	4.13106	3.81115	4.22679	4.69824	3.25678
500	0.439267	0.4322	5.51491	8.40745	6.60219	8.65743	3.88198	2.2923	5.47573	4.21934	0.60607	0.565024	0.441392	0.798621	0.713749	0.462954	0.724089	0.69452	1.81568	7.20159	7.71322	8.27863	9.39664	6.55728
1000	0.588311	0.601588	6.28114	9.4469	7.68812	9.83948	5.30598	3.231	6.95658	5.55003	0.753075	0.842284	0.720752	1.2578	1.15481	0.87922	0.883222	0.906448	2.19745	8.9432	9.31909	10.0539	11.473	7.98801
2000	0.777099	0.814453	6.87164	10.0749		10.7219	6.13645	3.33064	7.97019	4.83844	1.37156	1.1416	1.02096	1.5853	1.63853	1.28816	1.30441	1.38096	2.2703	11.0133	10.4003	11.9118	13.368	9.20828
[IAA](µM)	WT												V328Y		Q320A				Y150F		S146A		Y150A			I51Y			I120Y			T288A
0.1							0.0105215	0.195813	0.145466
0.2							0.0047475	0.130467	0.077796
0.5							0.008632	0.003599	0.0245065
1							0.00961	0.028483	0.025747
2							0.175431	0.121408	0.140793
5	0.205885	0.417965	0.549719	0.29925	0.217194	0.172768	0.117459	0.216182	0.167006	0.147317	0.14626	0.0348205	0.0172305	0.0060425	0.326582	0.482796	0.311493	0.309561	0.0434855	0.088159	0.110473	0.0434895	0.0403775	0.0228035	0.0176385	0.021502	0.0114165	0.022515	0.0500325	0.060713	0.0171285	0.514063	0.473754	0.5746	0.465474	0.416797
10							0.301091	0.448367	0.337515
20	0.679805	0.925869	1.55026	0.794614	0.768431	0.681209	0.570736	0.835261	0.655293	0.713008	0.439975	0.306102	0.0348235	0.0068115	1.23528	1.71574	1.24117	1.50723	0.300845	0.116637	0.574828	0.454804	0.045493	0.0209635	0.0340685	0.0099235	0.040178	0.0125345	0.035222	0.097407	0.250986	1.47631	1.33068	1.62878	1.57341	1.2263
50	1.51223	1.9674	3.13944	1.91746			1.21167	1.69046	1.33048						2.21378	3.12383	2.40127	3.03647	0.715593	0.343083	1.32016	1.0684	0.006151	0.047162	0.0830885	0.102626	0.081601	0.0309325	0.0215825	0.033743	0.508054	2.81194	2.67306	2.93425	3.11928	2.27555
100	2.53011	3.13229	4.9353	3.36863	2.13499	1.89149	1.89111	2.58842	1.93358	2.16203	1.37599	1.02805	0.127032	0.0980655	3.19377	4.68569	3.57459	4.58606	1.33291	0.703146	2.17356	1.68268	0.0886535	0.113193	0.121386	0.242117	0.201402	0.105177	0.0708595	0.048993	0.829039	4.13106	3.81115	4.22679	4.69824	3.25678
500	5.13131	6.71443	9.14044	7.06428	4.17633	3.76401	4.15122	5.38437	4.37105	4.35762	2.93212	2.47301	0.439267	0.4322	5.51491	8.40745	6.60219	8.65743	3.88198	2.2923	5.47573	4.21934	0.60607	0.565024	0.441392	0.798621	0.713749	0.462954	0.724089	0.69452	1.81568	7.20159	7.71322	8.27863	9.39664	6.55728
1000	6.17596	7.49415	12	8.75618	6.01801	5.23832	8.07252	6.45488	6.79486	5.30151	4.91179	3.82569	0.588311	0.601588	6.28114	9.4469	7.68812	9.83948	5.30598	3.231	6.95658	5.55003	0.753075	0.842284	0.720752	1.2578	1.15481	0.87922	0.883222	0.906448	2.19745	8.9432	9.31909	10.0539	11.473	7.98801
2000	6.69366	8.91031	13	9.93237			8.56206	7.668	7.81384	6.35922	5.68299	4.57611	0.777099	0.814453	6.87164	10.0749		10.7219	6.13645	3.33064	7.97019	4.83844	1.37156	1.1416	1.02096	1.5853	1.63853	1.28816	1.30441	1.38096	2.2703	11.0133	10.4003	11.9118	13.368	9.20828
	Liposome preparation 1				Liposome preparation 2		Liposome preparation 3			Liposome preparation 4

## Sheet: EF8B
Peak current (nA)
WT		I51Y		N117A		I120Y		Y150F		V328Y		Y150A
IAA	IAA+NPA	IAA	IAA+NPA	IAA	IAA+NPA	IAA	IAA+NPA	IAA	IAA+NPA	IAA	IAA+NPA	IAA	IAA+NPA
7.15687	2.75356	0.823023	0.675592	1.30438	1.20914	2.0941	1.68583	4.6613	3.52058	0.704291	0.265361	0.975756	0.856447
8.38945	3.16508	1.28553	1.3365	2.04159	1.79804	1.55024	0.819314	3.16356	2.38191	0.625533	0.242736	1.00048	1.0097
5.77926	2.30446	1.32601	1.27567	1.47185	1.32536	1.84991	1.36062	4.80811	4.04015	0.54078	0.301775	1.05873	0.924782
										0.512039	0.256858
