# Supplementary material for: Structures and mechanism of the plant PIN-FORMED auxin transporter
Source: Nature. 2022 Jun 29;609(7927):605–10. doi: 10.1038/s41586-022-04883-y (PMC9477730; doi:10.1038/s41586-022-04883-y)
Supplement: Supplementary file 9 — Source Data Extended Data Fig. 9 [file 41586_2022_4883_MOESM9_ESM.xlsx]

## Sheet: EF9A
Peak current (nA)
K+	Na+
1.44587	1.30504
1.69063	1.63658
2.22525	1.94564

## Sheet: EF9B
Peak current (nA)
IAA	IAA+CCCP	IAA+DNP
1.03143	0.843917	0.862
2.21967	2.49644	3.10608
3.66674	3.55181	3.62142

## Sheet: EF9C
Rel. Export rate in oocytes (%IAA exported / min)
PIN1 pH7.4	PIN1 + PID pH7.4	PIN8 pH7.4	PIN8 pH5.5
0.0107	1.078	2.309	1.828
0.2166	2.084	1.992	1.09
